# Supplementary material for: Evidence for thermosensitivity of the cotton (Gossypium hirsutum L.) immature fiber (im) mutant via hypersensitive stomatal activity
Source: PLoS One. 2021 Dec 13;16(12):e0259562. doi: 10.1371/journal.pone.0259562 (PMC8668099; doi:10.1371/journal.pone.0259562)
Supplement: S1 Table — The sequences of the cotton DEGs were compared with Arabidopsis sequences (TAIR 10) and annotated based on the functions of the Arabidopsis genes that were the best hit by BLAST search. (XLSX) [file pone.0259562.s005.xlsx]

## Sheet: Up-regulated genes
S1 Table. Annotation of genes that were differentially expressed in im and TM-1 leaves incubated at 35oC air temperature for 3 days.
GENE_GhHAU	TAIR best hit	DESCRIPTION	im/TM-1 (fold)	Adjusted P value
Ghir_A11G035020	AT2G37040	PHE ammonia lyase 1	41.5	0.0844754
Ghir_D04G002380	AT5G08640	flavonol synthase 1	13.08	0.0855409
Ghir_D11G007140	AT3G27330	zinc finger (C3HC4-type RING finger) family protein	11.5	0.0717054
Ghir_D01G022210	AT2G37040	PHE ammonia lyase 1	10.25	0.00203074
Ghir_A05G003670	AT3G43110	0	10	0.00153507
Ghir_A11G025620	AT5G27230	Frigida-like protein	9	0.00301989
Ghir_A05G008440	AT3G52740	0	9	0.0310718
Ghir_D02G021320	0	0	8.55844	0.00204389
Ghir_A03G017650	AT1G52855	0	8.5	0.00155871
Ghir_D07G018090	AT4G13650	Pentatricopeptide repeat (PPR) superfamily protein	7.37705	0.0211609
Ghir_D07G000640	AT3G13674	0	7.25	0.0312336
Ghir_A10G013640	AT3G59350	Protein kinase superfamily protein	7.2	0.00625804
Ghir_A01G021180	AT5G22930	Protein of unknown function (DUF1635)	6.5	0.0168761
Ghir_D01G023790	#N/A	#N/A	6.28571	0.019038
Ghir_D11G002600	AT2G45180	Bifunctional inhibitor/lipid-transfer protein/seed storage 2S albumin superfamily protein	6.13636	0.0191158
Ghir_D12G019140	#N/A	#N/A	6.125	0.00914465
Ghir_A05G015460	AT1G29930	chlorophyll A/B binding protein 1	6.12381	0.00379258
Ghir_A12G022540	AT5G47070	Protein kinase superfamily protein	6	0.00306764
Ghir_D05G008450	AT3G52740	0	6	0.0757697
Ghir_D05G015270	AT1G29930	chlorophyll A/B binding protein 1	5.81062	0.128147
Ghir_A08G003950	AT3G62020	germin-like protein 10	5.8	0.0318954
Ghir_A01G020680	AT2G37040	PHE ammonia lyase 1	5.6	0.082614
Ghir_D12G028340	#N/A	#N/A	5.48077	0.00500806
Ghir_D12G028840	#N/A	#N/A	5.41026	0.00699576
Ghir_D11G017300	#N/A	#N/A	5.35417	0.0803837
Ghir_D13G003420	#N/A	#N/A	5.28378	0.0709829
Ghir_D11G035870	AT2G37040	PHE ammonia lyase 1	5.125	0.0163912
Ghir_A05G013690	AT1G14520	myo-inositol oxygenase 1	5.02448	0.0718286
Ghir_A11G017340	AT1G67035	0	5	0.00221956
Ghir_A12G021510	AT5G53400	HSP20-like chaperones superfamily protein	5	0.00546762
Ghir_D08G021790	#N/A	#N/A	5	0.0134083
Ghir_D13G025380	AT2G30020	Protein phosphatase 2C family protein	5	0.0136107
Ghir_A10G003270	AT5G07280	Leucine-rich repeat transmembrane protein kinase	5	0.0136425
Ghir_D11G010820	AT2G46790	pseudo-response regulator 9	5	0.0137486
Ghir_A09G010200	AT2G27740	Family of unknown function (DUF662)	5	0.130918
Ghir_D09G019790	AT1G12390	Cornichon family protein	5	0.00217359
Ghir_A07G018550	#N/A	#N/A	4.96404	0.00297653
Ghir_D05G028710	AT5G57655	xylose isomerase family protein	4.92308	0.00277916
Ghir_D07G018040	#N/A	#N/A	4.8828	0.00181968
Ghir_D01G019000	#N/A	#N/A	4.79487	0.00237119
Ghir_A05G022300	#N/A	#N/A	4.5	0.00241095
Ghir_D06G001150	AT2G26490	Transducin/WD40 repeat-like superfamily protein	4.5	0.0203362
Ghir_D10G003700	AT3G62150	P-glycoprotein 21	4.5	0.0169932
Ghir_A05G008220	AT3G11590	0	4.5	0.0204907
Ghir_D07G011600	AT3G44610	Protein kinase superfamily protein	4.4918	0.0157074
Ghir_A13G012020	AT3G02730	thioredoxin F-type 1	4.45992	0.0773638
Ghir_D04G020770	AT3G47500	cycling DOF factor 3	4.4	0.00600749
Ghir_D07G007230	AT3G47470	light-harvesting chlorophyll-protein complex I subunit A4	4.33435	0.00188821
Ghir_D10G004290	AT3G21000	Gag-Pol-related retrotransposon family protein	4.33333	0.0295657
Ghir_D11G016690	0	0	4.33333	0.00181722
Ghir_D07G018080	AT2G05100	photosystem II light harvesting complex gene 2.1	4.31221	0.00149958
Ghir_A05G011940	AT3G13040	myb-like HTH transcriptional regulator family protein	4.27778	0.0863217
Ghir_D05G002010	AT2G30300	Major facilitator superfamily protein	4.25	0.00197128
Ghir_D01G018990	AT2G23460	extra-large G-protein 1	4.2439	0.0790409
Ghir_A05G001850	AT2G30300	Major facilitator superfamily protein	4.14286	0.00525696
Ghir_D10G004420	AT2G34430	light-harvesting chlorophyll-protein complex II subunit B1	4.04784	0.0174764
Ghir_A12G008660	0	0	4.025	0.0597931
Ghir_D12G024710	#N/A	#N/A	4	0.0026318
Ghir_D13G004240	#N/A	#N/A	4	0.00303107
Ghir_D11G020800	AT5G67210	Protein of unknown function (DUF579)	4	0.00532617
Ghir_D05G013940	AT3G13950	0	4	0.010014
Ghir_A08G012810	AT1G02550	Plant invertase/pectin methylesterase inhibitor superfamily protein	4	0.0100683
Ghir_A12G028720	AT5G62520	similar to RCD one 5	4	0.0100907
Ghir_D01G010700	AT1G75780	tubulin beta-1 chain	4	0.0101051
Ghir_D09G022400	AT3G22600	Bifunctional inhibitor/lipid-transfer protein/seed storage 2S albumin superfamily protein	4	0.0102482
Ghir_D10G001000	AT4G20840	FAD-binding Berberine family protein	4	0.0104234
Ghir_D10G025960	AT2G38080	Laccase/Diphenol oxidase family protein	4	0.010498
Ghir_A09G019100	AT5G52950	0	4	0.010498
Ghir_D12G001310	AT4G35350	xylem cysteine peptidase 1	4	0.0105799
Ghir_A12G002480	AT3G19130	RNA-binding protein 47B	4	0.0106263
Ghir_D03G011810	AT5G62410	structural maintenance of chromosomes 2	4	0.0469625
Ghir_A11G004530	AT4G23340	2-oxoglutarate (2OG) and Fe(II)-dependent oxygenase superfamily protein	4	0.0599486
Ghir_A05G018790	AT5G42180	Peroxidase superfamily protein	4	0.0602056
Ghir_A11G035350	AT5G60020	laccase 17	4	0.0605246
Ghir_D05G015890	AT2G27430	ARM repeat superfamily protein	4	0.0607575
Ghir_D05G002960	#N/A	#N/A	4	0.0612192
Ghir_D02G006870	AT4G09720	RAB GTPase homolog G3A	4	0.0612961
Ghir_D05G012270	0	0	4	0.0615726
Ghir_A05G022790	AT1G45063	copper ion binding;electron carriers	4	0.0616423
Ghir_A11G000300	AT1G73620	Pathogenesis-related thaumatin superfamily protein	4	0.0619294
Ghir_D09G020480	AT2G33205	Serinc-domain containing serine and sphingolipid biosynthesis protein	4	0.133019
Ghir_D05G006280	AT4G31840	early nodulin-like protein 15	4	0.00487702
Ghir_A10G003620	AT2G34430	light-harvesting chlorophyll-protein complex II subunit B1	3.99444	0.00199579
Ghir_D02G000580	AT2G40475	0	3.93023	0.00624734
Ghir_A12G021090	AT4G25200	mitochondrion-localized small heat shock protein 23.6	3.92857	0.0456692
Ghir_A10G003650	#N/A	#N/A	3.9	0.00157717
Ghir_A01G000400	AT4G34640	squalene synthase 1	3.89655	0.0208823
Ghir_A11G002360	#N/A	#N/A	3.88889	0.00152278
Ghir_D02G020310	AT2G13810	AGD2-like defense response protein 1	3.85714	0.0309881
Ghir_D10G022810	AT3G54820	plasma membrane intrinsic protein 2;5	3.83784	0.00141289
Ghir_A12G025560	AT2G18196	Heavy metal transport/detoxification superfamily protein	3.83333	0.00443077
Ghir_D12G000630	AT2G48020	Major facilitator superfamily protein	3.83333	0.0052407
Ghir_D10G004410	AT4G18240	starch synthase 4	3.77706	0.0420581
Ghir_D10G004400	AT2G39640	glycosyl hydrolase family 17 protein	3.7619	0.127108
Ghir_D11G007470	AT3G28490	Oxoglutarate/iron-dependent oxygenase	3.72727	0.00459382
Ghir_D01G023200	AT2G28780	0	3.72727	0.0813703
Ghir_A11G015450	#N/A	#N/A	3.66667	0.00315523
Ghir_D09G021720	#N/A	#N/A	3.66667	0.00690162
Ghir_A09G010630	AT2G27260	Late embryogenesis abundant (LEA) hydroxyproline-rich glycoprotein family	3.66667	0.0175279
Ghir_D05G018810	AT1G20180	Protein of unknown function (DUF677)	3.66667	0.0177751
Ghir_A12G023480	AT4G12110	sterol-4alpha-methyl oxidase 1-1	3.66667	0.0238831
Ghir_A11G003010	AT4G17980	NAC domain containing protein 71	3.66667	0.045104
Ghir_A05G009970	AT3G55350	PIF / Ping-Pong family of plant transposases	3.66667	0.0454216
Ghir_D07G007220	AT1G18750	AGAMOUS-like 65	3.64533	0.0436607
Ghir_D05G030100	AT2G39130	Transmembrane amino acid transporter family protein	3.57895	0.00161927
Ghir_A11G007640	AT5G39660	cycling DOF factor 2	3.53333	0.00621478
Ghir_A05G018970	AT4G18250	receptor serine/threonine kinase, putative	3.5	0.0215656
Ghir_A11G012280	AT1G02860	SPX (SYG1/Pho81/XPR1) domain-containing protein	3.5	0.0759032
Ghir_D05G024590	AT1G21340	Dof-type zinc finger DNA-binding family protein	3.5	0.00349649
Ghir_D11G006600	AT1G06280	LOB domain-containing protein 2	3.5	0.00350461
Ghir_D09G007500	AT1G61790	Oligosaccharyltransferase complex/magnesium transporter family protein	3.5	0.00695994
Ghir_D13G001610	#N/A	#N/A	3.5	0.0183733
Ghir_D13G025310	AT2G28085	SAUR-like auxin-responsive protein family	3.5	0.0408341
Ghir_A11G002590	AT1G64500	Glutaredoxin family protein	3.49153	0.0251503
Ghir_A11G028440	AT5G27390	Mog1/PsbP/DUF1795-like photosystem II reaction center PsbP family protein	3.47619	0.00519861
Ghir_D05G014050	AT3G14200	Chaperone DnaJ-domain superfamily protein	3.46667	0.0018026
Ghir_A03G020150	AT3G49940	LOB domain-containing protein 38	3.42105	0.00148654
Ghir_A11G010900	AT2G46790	pseudo-response regulator 9	3.42105	0.0208052
Ghir_A08G007170	AT1G03130	photosystem I subunit D-2	3.41956	0.00211935
Ghir_A05G014280	AT3G14200	Chaperone DnaJ-domain superfamily protein	3.41667	0.020661
Ghir_D13G016510	AT1G53460	0	3.40741	0.0305022
Ghir_D05G013430	AT1G14520	myo-inositol oxygenase 1	3.4012	0.0388723
Ghir_A02G013980	AT5G16690	origin recognition complex subunit 3	3.4	0.00622809
Ghir_D05G014020	AT1G54050	HSP20-like chaperones superfamily protein	3.36364	0.0566018
Ghir_A02G013940	AT1G21460	Nodulin MtN3 family protein	3.33333	0.0361329
Ghir_D06G015440	0	0	3.33333	0.00152702
Ghir_A13G014810	AT5G54690	galacturonosyltransferase 12	3.33333	0.00245889
Ghir_D07G002710	#N/A	#N/A	3.33333	0.00825195
Ghir_A01G006990	AT4G27030	fatty acid desaturase A	3.33333	0.00832682
Ghir_A01G008780	AT1G11300	protein serine/threonine kinases;protein kinases;ATP binding;sugar binding;kinases;carbohydrate binding	3.33333	0.00836333
Ghir_A07G013610	AT4G02090	0	3.33333	0.00836466
Ghir_A13G000680	0	0	3.33333	0.0084129
Ghir_D05G017820	AT4G03965	RING/U-box superfamily protein	3.33333	0.036321
Ghir_D01G020440	AT3G57680	Peptidase S41 family protein	3.32258	0.00491372
Ghir_D12G026480	#N/A	#N/A	3.32	0.0039223
Ghir_A12G018910	AT3G47470	light-harvesting chlorophyll-protein complex I subunit A4	3.26531	0.0014081
Ghir_A11G015580	AT1G61520	photosystem I light harvesting complex gene 3	3.26452	0.131564
Ghir_A02G001580	AT4G02180	DC1 domain-containing protein	3.25	0.00170794
Ghir_A11G016430	AT4G20140	Leucine-rich repeat transmembrane protein kinase	3.25	0.00533575
Ghir_A11G001650	AT5G24470	pseudo-response regulator 5	3.25	0.0106917
Ghir_A06G007990	AT2G06040	0	3.25	0.0406076
Ghir_A03G014470	AT3G25980	DNA-binding HORMA family protein	3.25	0.00262701
Ghir_D05G036730	AT5G54190	protochlorophyllide oxidoreductase A	3.24551	0.00119969
Ghir_A12G008650	AT2G14750	APS kinase	3.20909	0.148767
Ghir_A07G002370	#N/A	#N/A	3.2	0.0231424
Ghir_D07G001570	AT1G22640	myb domain protein 3	3.2	0.0250266
Ghir_D11G018910	AT2G21320	B-box zinc finger family protein	3.17647	0.033082
Ghir_D13G002500	#N/A	#N/A	3.16667	0.0351422
Ghir_D05G018790	AT1G20190	expansin 11	3.16667	0.00576466
Ghir_A04G000160	0	0	3.15385	0.00651656
Ghir_D06G022340	AT1G29640	Protein of unknown function, DUF584	3.14286	0.0127854
Ghir_D12G006260	AT5G66310	ATP binding microtubule motor family protein	3.14286	0.0184096
Ghir_A03G015850	AT1G24020	MLP-like protein 423	3.13636	0.00188071
Ghir_D11G013290	AT3G22830	heat shock transcription factor A6B	3.12963	0.0450894
Ghir_D05G018950	AT1G20060	ATP binding microtubule motor family protein	3.125	0.0132687
Ghir_D08G017640	AT1G53540	HSP20-like chaperones superfamily protein	3.11111	0.0349041
Ghir_D05G021970	AT1G58340	MATE efflux family protein	3.11111	0.00322456
Ghir_A05G028660	AT3G54500	0	3.10714	0.0580431
Ghir_D07G004380	AT5G11420	Protein of unknown function, DUF642	3.1	0.00122899
Ghir_D11G014540	AT3G24750	0	3.09677	0.0207041
Ghir_D05G017320	0	0	3.07143	0.0739906
Ghir_D02G009090	AT5G48810	cytochrome B5 isoform D	3.05556	0.018681
Ghir_D08G007220	AT1G03130	photosystem I subunit D-2	3.04585	0.00592709
Ghir_A12G004060	AT4G00430	plasma membrane intrinsic protein 1;4	3.0411	0.0419302
Ghir_D06G005970	AT5G49030	tRNA synthetase class I (I, L, M and V) family protein	3.03704	0.0341021
Ghir_D12G021150	#N/A	#N/A	3.02564	0.144465
Ghir_A10G014950	AT5G48930	hydroxycinnamoyl-CoA shikimate/quinate hydroxycinnamoyl transferase	3.02128	0.00509778
Ghir_D02G005300	AT4G15800	ralf-like 33	3.01587	0.00433421
Ghir_A05G017830	AT4G04020	fibrillin	3.00768	0.049559
Ghir_D12G004090	AT1G10780	F-box/RNI-like superfamily protein	3	0.0259138
Ghir_D13G003520	#N/A	#N/A	3	0.0260741
Ghir_A09G026050	AT1G66350	RGA-like 1	3	0.0261728
Ghir_A13G020210	AT3G43190	sucrose synthase 4	3	0.0264226
Ghir_D01G001220	AT1G78160	pumilio 7	3	0.026688
Ghir_D01G003500	#N/A	#N/A	3	0.026756
Ghir_D05G010580	AT3G45090	P-loop containing nucleoside triphosphate hydrolases superfamily protein	3	0.0273255
Ghir_D10G008700	AT1G80660	H(+)-ATPase 9	3	0.0274263
Ghir_D12G025530	#N/A	#N/A	3	0.027508
Ghir_A11G010210	AT5G41760	Nucleotide-sugar transporter family protein	3	0.0496984
Ghir_A11G019780	AT2G23790	Protein of unknown function (DUF607)	3	0.0499492
Ghir_D01G017820	AT5G03570	iron regulated 2	3	0.0499788
Ghir_D02G021860	AT4G37260	myb domain protein 73	3	0.0503249
Ghir_D05G000280	AT2G24370	Protein kinase protein with adenine nucleotide alpha hydrolases-like domain	3	0.0505083
Ghir_D09G017550	AT3G17730	NAC domain containing protein 57	3	0.0506475
Ghir_D12G003280	AT2G31940	0	3	0.0506804
Ghir_A03G018090	AT5G04890	HSP20-like chaperones superfamily protein	3	0.0508139
Ghir_A02G000900	AT3G59770	sacI homology domain-containing protein / WW domain-containing protein	3	0.0508995
Ghir_A06G022400	AT5G47635	Pollen Ole e 1 allergen and extensin family protein	3	0.0513203
Ghir_A06G022500	AT1G03370	C2 calcium/lipid-binding and GRAM domain containing protein	3	0.0514124
Ghir_A07G014040	AT3G62040	Haloacid dehalogenase-like hydrolase (HAD) superfamily protein	3	0.0518773
Ghir_A09G019980	AT1G64110	P-loop containing nucleoside triphosphate hydrolases superfamily protein	3	0.0522419
Ghir_A10G007810	AT1G79890	RAD3-like DNA-binding helicase protein	3	0.0525084
Ghir_A10G016790	AT4G15890	binding	3	0.0526134
Ghir_D03G016250	AT4G23500	Pectin lyase-like superfamily protein	3	0.0530327
Ghir_D05G013980	AT3G14000	DZC (Disease resistance/zinc finger/chromosome condensation-like region) domain containing protein	3	0.0530805
Ghir_D08G025300	AT1G79180	myb domain protein 63	3	0.0538687
Ghir_D09G003470	AT3G27325	hydrolases, acting on ester bonds	3	0.0542295
Ghir_D10G015090	AT3G18670	Ankyrin repeat family protein	3	0.0545469
Ghir_D11G002520	AT4G23850	AMP-dependent synthetase and ligase family protein	3	0.0548403
Ghir_D13G020780	AT3G13790	Glycosyl hydrolases family 32 protein	3	0.054868
Ghir_A01G004340	#N/A	#N/A	3	0.05492
Ghir_A07G001650	AT5G20690	Leucine-rich repeat protein kinase family protein	3	0.0551555
Ghir_D06G016610	AT1G61800	glucose-6-phosphate/phosphate translocator 2	3	0.055364
Ghir_D11G001880	#N/A	#N/A	3	0.0553763
Ghir_D11G030350	AT4G32880	homeobox gene 8	3	0.0555619
Ghir_D13G024750	AT2G28940	Protein kinase superfamily protein	3	0.083001
Ghir_D11G029490	AT5G27000	kinesin 4	3	0.0843335
Ghir_D01G023770	AT5G01890	Leucine-rich receptor-like protein kinase family protein	3	0.012947
Ghir_D11G007290	AT3G27700	zinc finger (CCCH-type) family protein / RNA recognition motif (RRM)-containing protein	3	0.0276712
Ghir_A01G017440	#N/A	#N/A	3	0.0360503
Ghir_A12G022630	AT4G17600	Chlorophyll A-B binding family protein	3	0.0703893
Ghir_D05G013950	#N/A	#N/A	3	0.083326
Ghir_A06G020010	AT1G52590	Putative thiol-disulphide oxidoreductase DCC	3	0.137799
Ghir_D13G017940	AT3G42170	BED zinc finger ;hAT family dimerisation domain	3	0.151835
Ghir_D06G021210	AT5G25460	Protein of unknown function, DUF642	3	0.163329
Ghir_A03G006950	AT5G62410	structural maintenance of chromosomes 2	3	0.00290555
Ghir_D12G018530	#N/A	#N/A	3	0.00449392
Ghir_A12G015150	AT1G27440	Exostosin family protein	3	0.00466057
Ghir_A01G008770	AT2G34820	basic helix-loop-helix (bHLH) DNA-binding superfamily protein	3	0.00467453
Ghir_A11G024460	AT5G09790	ARABIDOPSIS TRITHORAX-RELATED PROTEIN 5	3	0.0046978
Ghir_A08G001760	AT3G20860	NIMA-related kinase 5	3	0.00470818
Ghir_A11G005700	AT5G65420	CYCLIN D4;1	3	0.0137718
Ghir_A12G019530	AT5G60830	basic leucine-zipper 70	3	0.0279614
Ghir_D05G017250	AT1G11580	methylesterase PCR A	3	0.176479
Ghir_D11G001640	AT5G24470	pseudo-response regulator 5	2.98701	0.0750794
Ghir_A01G004910	AT1G12740	cytochrome P450, family 87, subfamily A, polypeptide 2	2.98535	0.00276487
Ghir_A01G007270	0	0	2.97938	0.0483206
Ghir_A05G042070	AT5G17050	UDP-glucosyl transferase 78D2	2.96429	0.14428
Ghir_D02G003050	AT5G13930	Chalcone and stilbene synthase family protein	2.95652	0.0162102
Ghir_D05G020480	AT3G63470	serine carboxypeptidase-like 40	2.93671	0.00932355
Ghir_D07G009880	AT5G48480	Lactoylglutathione lyase / glyoxalase I family protein	2.92978	0.0192254
Ghir_D08G007210	AT5G28150	Plant protein of unknown function (DUF868)	2.92691	0.0329945
Ghir_A12G024730	AT4G23750	cytokinin response factor 2	2.91892	0.00480326
Ghir_D05G025270	AT4G10340	light harvesting complex of photosystem II 5	2.917	0.017891
Ghir_A07G000540	AT3G13674	0	2.91304	0.0235871
Ghir_A03G019910	0	0	2.90625	0.0729269
Ghir_D11G013270	AT3G51895	sulfate transporter 3;1	2.9	0.126852
Ghir_D10G012460	AT1G30700	FAD-binding Berberine family protein	2.9	0.00669038
Ghir_D09G023390	AT2G05620	proton gradient regulation 5	2.88333	0.00562233
Ghir_A05G016720	AT4G27460	Cystathionine beta-synthase (CBS) family protein	2.87755	0.0107313
Ghir_A01G001600	AT5G54680	basic helix-loop-helix (bHLH) DNA-binding superfamily protein	2.875	0.0392719
Ghir_D05G020120	AT1G19300	Nucleotide-diphospho-sugar transferases superfamily protein	2.86667	0.00923494
Ghir_A11G027490	AT1G54510	NIMA-related serine/threonine kinase 1	2.86364	0.0181722
Ghir_D05G017830	AT4G04020	fibrillin	2.83981	0.143893
Ghir_A06G002420	AT4G10810	0	2.83333	0.00387453
Ghir_A05G017330	AT4G05180	photosystem II subunit Q-2	2.83333	0.00634347
Ghir_D04G002750	#N/A	#N/A	2.83333	0.00636603
Ghir_D08G009660	0	0	2.83333	0.0450977
Ghir_D01G001200	AT1G02170	metacaspase 1	2.83333	0.00343787
Ghir_A09G022090	AT1G06040	B-box zinc finger family protein	2.8167	0.00165486
Ghir_D12G003220	AT2G45960	plasma membrane intrinsic protein 1B	2.81481	0.0108012
Ghir_D12G021480	#N/A	#N/A	2.8	0.0231907
Ghir_D09G023060	AT1G55850	cellulose synthase like E1	2.8	0.0315991
Ghir_D07G022350	AT3G01120	Pyridoxal phosphate (PLP)-dependent transferases superfamily protein	2.7931	0.00143906
Ghir_D03G018700	AT2G35470	0	2.78689	0.0752885
Ghir_A10G003710	AT5G46280	Minichromosome maintenance (MCM2/3/5) family protein	2.77778	0.134334
Ghir_D05G013580	AT1G17710	Pyridoxal phosphate phosphatase-related protein	2.77273	0.00570051
Ghir_A12G000520	AT3G06080	Plant protein of unknown function (DUF828)	2.76923	0.00380211
Ghir_D07G004050	AT2G26830	Protein kinase superfamily protein	2.76923	0.0735669
Ghir_D07G015810	AT2G45400	NAD(P)-binding Rossmann-fold superfamily protein	2.76136	0.00226946
Ghir_D05G021840	AT4G08170	Inositol 1,3,4-trisphosphate 5/6-kinase family protein	2.75248	0.0455989
Ghir_A03G008650	AT1G18550	ATP binding microtubule motor family protein	2.75	0.00246357
Ghir_D11G036110	AT5G02470	Transcription factor DP	2.75	0.00493301
Ghir_A05G002820	AT4G29230	NAC domain containing protein 75	2.75	0.00852606
Ghir_A05G006060	AT4G31890	ARM repeat superfamily protein	2.75	0.0567216
Ghir_D01G007290	AT4G27030	fatty acid desaturase A	2.75	0.0692969
Ghir_D08G025970	AT5G52600	myb domain protein 82	2.75	0.160736
Ghir_A03G023150	#N/A	#N/A	2.74684	0.00421821
Ghir_D03G003870	#N/A	#N/A	2.73913	0.127488
Ghir_A08G000680	AT2G29670	Tetratricopeptide repeat (TPR)-like superfamily protein	2.73333	0.013143
Ghir_A04G002530	AT5G54470	B-box type zinc finger family protein	2.73333	0.0169932
Ghir_A07G006060	AT5G63160	BTB and TAZ domain protein 1	2.72905	0.00822898
Ghir_D13G004280	#N/A	#N/A	2.72222	0.0137844
Ghir_A04G012860	AT1G10200	GATA type zinc finger transcription factor family protein	2.71429	0.0445149
Ghir_D05G019590	0	0	2.71429	0.0403199
Ghir_D13G025600	AT2G30490	cinnamate-4-hydroxylase	2.70833	0.0436631
Ghir_A13G017290	AT5G17920	Cobalamin-independent synthase family protein	2.70513	0.0200542
Ghir_D05G015830	AT1G06330	Heavy metal transport/detoxification superfamily protein	2.7	0.00411616
Ghir_A04G000720	AT3G13130	0	2.7	0.033603
Ghir_A02G018260	AT4G36530	alpha/beta-Hydrolases superfamily protein	2.69485	0.00600272
Ghir_D10G012320	AT5G59320	lipid transfer protein 3	2.68085	0.00266189
Ghir_D09G021370	AT4G08850	Leucine-rich repeat receptor-like protein kinase family protein	2.66667	0.075991
Ghir_D13G025320	AT5G60790	ABC transporter family protein	2.66667	0.177038
Ghir_A01G000390	AT4G34660	SH3 domain-containing protein	2.66667	0.00353228
Ghir_D05G034440	AT1G53590	Calcium-dependent lipid-binding (CaLB domain) family protein	2.66667	0.00355916
Ghir_D11G016960	#N/A	#N/A	2.66667	0.00358484
Ghir_A11G009630	AT4G00430	plasma membrane intrinsic protein 1;4	2.66667	0.006555
Ghir_D06G018880	AT5G13825	0	2.66667	0.0217364
Ghir_A01G008790	AT1G11300	protein serine/threonine kinases;protein kinases;ATP binding;sugar binding;kinases;carbohydrate binding	2.66667	0.0218101
Ghir_D11G025080	AT5G07010	sulfotransferase 2A	2.66667	0.0219628
Ghir_D13G001760	#N/A	#N/A	2.66667	0.0221239
Ghir_D01G010120	AT1G76310	CYCLIN B2;4	2.66667	0.0222174
Ghir_A01G008800	AT1G11300	protein serine/threonine kinases;protein kinases;ATP binding;sugar binding;kinases;carbohydrate binding	2.66667	0.0439205
Ghir_A05G041510	AT3G51580	0	2.66667	0.076143
Ghir_A09G020280	#N/A	#N/A	2.66667	0.076317
Ghir_A10G015080	AT5G05340	Peroxidase superfamily protein	2.66667	0.0766339
Ghir_A11G009720	AT4G11400	ARID/BRIGHT DNA-binding domain;ELM2 domain protein	2.66667	0.142522
Ghir_A08G000250	AT5G59100	Subtilisin-like serine endopeptidase family protein	2.66667	0.00147597
Ghir_D11G031720	#N/A	#N/A	2.66216	0.00227372
Ghir_A09G013070	AT5G13630	magnesium-chelatase subunit chlH, chloroplast, putative / Mg-protoporphyrin IX chelatase, putative (CHLH)	2.65392	0.0167127
Ghir_D09G017090	AT2G38310	PYR1-like 4	2.65	0.0244559
Ghir_D13G005560	#N/A	#N/A	2.64706	0.00206663
Ghir_D11G015600	AT1G61520	photosystem I light harvesting complex gene 3	2.64522	0.00217993
Ghir_D13G015900	AT5G54190	protochlorophyllide oxidoreductase A	2.64516	0.00190164
Ghir_D08G013790	AT3G62020	germin-like protein 10	2.63636	0.0429884
Ghir_A01G007800	AT5G55570	0	2.63636	0.126161
Ghir_D08G023130	AT1G79590	syntaxin of plants 52	2.625	0.0388794
Ghir_D13G017980	AT5G17920	Cobalamin-independent synthase family protein	2.61184	0.00230628
Ghir_D13G012600	AT3G02730	thioredoxin F-type 1	2.60183	0.0200208
Ghir_D12G023580	#N/A	#N/A	2.60054	0.157043
Ghir_D11G008750	#N/A	#N/A	2.6	0.00224823
Ghir_D05G018800	AT5G42180	Peroxidase superfamily protein	2.6	0.0178287
Ghir_D05G013310	AT1G52140	0	2.6	0.0323911
Ghir_A02G007850	AT4G08180	OSBP(oxysterol binding protein)-related protein 1C	2.6	0.0431401
Ghir_D09G022470	AT2G32010	CVP2 like 1	2.6	0.0454605
Ghir_D10G008590	AT3G02040	senescence-related gene 3	2.6	0.068793
Ghir_D10G003150	AT3G15670	Late embryogenesis abundant protein (LEA) family protein	2.6	0.0820565
Ghir_D13G014480	AT5G55730	FASCICLIN-like arabinogalactan 1	2.6	0.129768
Ghir_D02G000330	#N/A	#N/A	2.6	0.00319876
Ghir_D02G012970	AT1G78570	rhamnose biosynthesis 1	2.6	0.0033172
Ghir_D06G011830	AT5G24850	cryptochrome 3	2.58824	0.0248798
Ghir_D08G017870	AT2G35190	novel plant snare 11	2.58333	0.0236132
Ghir_D13G005550	#N/A	#N/A	2.57895	0.00341595
Ghir_A03G021420	AT4G39210	Glucose-1-phosphate adenylyltransferase family protein	2.57516	0.00390144
Ghir_D13G021260	AT1G17455	ELF4-like 4	2.57143	0.00173534
Ghir_D13G024390	AT3G47340	glutamine-dependent asparagine synthase 1	2.57143	0.0342038
Ghir_D02G003600	AT1G48330	0	2.57143	0.151042
Ghir_A08G026730	AT4G00110	UDP-D-glucuronate 4-epimerase 3	2.57143	0.00782541
Ghir_D09G019560	AT4G11440	Mitochondrial substrate carrier family protein	2.56522	0.00309681
Ghir_D11G033920	AT2G41250	Haloacid dehalogenase-like hydrolase (HAD) superfamily protein	2.5625	0.00235848
Ghir_A07G021880	AT4G28740	0	2.5625	0.0479657
Ghir_A05G037090	AT3G01550	phosphoenolpyruvate (pep)/phosphate translocator 2	2.5625	0.0207344
Ghir_A05G037850	AT3G28910	myb domain protein 30	2.5625	0.0337404
Ghir_D08G021600	AT5G42300	ubiquitin-like protein 5	2.55556	0.004378
Ghir_D05G007350	AT5G12430	Heat shock protein DnaJ with tetratricopeptide repeat	2.55556	0.00232802
Ghir_A01G015720	AT2G16600	rotamase CYP 3	2.54565	0.0844433
Ghir_A05G009390	AT5G59050	0	2.54545	0.0173871
Ghir_A02G016670	0	0	2.54545	0.0485014
Ghir_A09G015880	AT2G37170	plasma membrane intrinsic protein 2	2.54545	0.056438
Ghir_D10G004390	AT1G13960	WRKY DNA-binding protein 4	2.54167	0.0195963
Ghir_D11G031890	AT1G53420	Leucine-rich repeat transmembrane protein kinase	2.54054	0.00168332
Ghir_A12G000670	AT5G35960	Protein kinase family protein	2.53846	0.0305997
Ghir_D13G015260	AT5G54810	tryptophan synthase beta-subunit 1	2.53846	0.00811876
Ghir_D10G006980	#N/A	#N/A	2.53595	0.15806
Ghir_D11G012090	AT4G02290	glycosyl hydrolase 9B13	2.53333	0.0208926
Ghir_A09G021890	#N/A	#N/A	2.52941	0.0228204
Ghir_D03G002410	AT5G67020	0	2.52632	0.00169705
Ghir_D12G025960	#N/A	#N/A	2.52101	0.00255597
Ghir_D02G005390	AT4G15920	Nodulin MtN3 family protein	2.51622	0.0334096
Ghir_D10G010400	0	0	2.51515	0.00191309
Ghir_A08G020630	#N/A	#N/A	2.5121	0.00427221
Ghir_D02G016880	#N/A	#N/A	2.50428	0.0294051
Ghir_A12G025460	AT1G32860	Glycosyl hydrolase superfamily protein	2.5034	0.0865491
Ghir_A10G002900	AT3G62150	P-glycoprotein 21	2.5	0.00183892
Ghir_D11G011110	AT3G53480	pleiotropic drug resistance 9	2.5	0.00293807
Ghir_D11G006350	AT5G63920	topoisomerase 3alpha	2.5	0.0108801
Ghir_A02G003700	AT5G43650	basic helix-loop-helix (bHLH) DNA-binding superfamily protein	2.5	0.0109813
Ghir_A04G013380	AT5G22250	Polynucleotidyl transferase, ribonuclease H-like superfamily protein	2.5	0.0110667
Ghir_A06G018010	AT3G46540	ENTH/VHS family protein	2.5	0.0111421
Ghir_D01G023140	AT2G37620	actin 1	2.5	0.01115
Ghir_D07G012610	#N/A	#N/A	2.5	0.0112757
Ghir_D09G015800	AT5G02190	Eukaryotic aspartyl protease family protein	2.5	0.0112919
Ghir_D11G004480	AT3G48250	Pentatricopeptide repeat (PPR) superfamily protein	2.5	0.0113164
Ghir_A11G035370	AT2G37760	NAD(P)-linked oxidoreductase superfamily protein	2.5	0.0113303
Ghir_A06G005040	AT2G25680	molybdate transporter 1	2.5	0.0113484
Ghir_A08G003080	AT3G13220	ABC-2 type transporter family protein	2.5	0.0114631
Ghir_A10G015570	AT5G01930	Glycosyl hydrolase superfamily protein	2.5	0.0115119
Ghir_D05G026980	AT1G58250	Golgi-body localisation protein domain ;RNA pol II promoter Fmp27 protein domain	2.5	0.0116469
Ghir_D05G005860	AT4G32150	vesicle-associated membrane protein 711	2.5	0.0243372
Ghir_A02G003240	AT2G18570	UDP-Glycosyltransferase superfamily protein	2.5	0.047181
Ghir_D08G026470	AT5G56590	O-Glycosyl hydrolases family 17 protein	2.5	0.0620771
Ghir_A03G014160	AT1G27920	microtubule-associated protein 65-8	2.5	0.0621123
Ghir_A03G019810	AT4G34320	Protein of unknown function (DUF677)	2.5	0.0628268
Ghir_A02G012910	AT3G13750	beta galactosidase 1	2.5	0.0630717
Ghir_D07G011930	AT3G11590	0	2.5	0.0635079
Ghir_A07G002450	AT3G49690	myb domain protein 84	2.5	0.0691776
Ghir_D02G014490	AT1G08260	DNA polymerase epsilon catalytic subunit	2.5	0.0709123
Ghir_A08G001540	AT5G19760	Mitochondrial substrate carrier family protein	2.5	0.0867793
Ghir_A11G004570	AT1G67623	F-box family protein	2.5	0.0875316
Ghir_A10G004670	AT1G51680	4-coumarate:CoA ligase 1	2.5	0.138842
Ghir_A11G010020	AT2G46180	golgin candidate 4	2.5	0.139931
Ghir_D05G020020	AT1G75100	J-domain protein required for chloroplast accumulation response 1	2.5	0.00539327
Ghir_A11G004260	AT5G50570	Squamosa promoter-binding protein-like (SBP domain) transcription factor family protein	2.5	0.0212353
Ghir_D03G000130	AT4G38250	Transmembrane amino acid transporter family protein	2.5	0.0404026
Ghir_A11G028570	AT1G08980	amidase 1	2.49897	0.0478093
Ghir_D03G009830	AT1G33170	S-adenosyl-L-methionine-dependent methyltransferases superfamily protein	2.49383	0.00205829
Ghir_A10G018870	AT1G79600	Protein kinase superfamily protein	2.49057	0.0247098
Ghir_A12G014950	AT4G32480	Protein of unknown function (DUF506)	2.48889	0.00718494
Ghir_D08G022730	AT3G05327	Cyclin family protein	2.48485	0.00689401
Ghir_A12G021470	AT4G19170	nine-cis-epoxycarotenoid dioxygenase 4	2.48135	0.00198201
Ghir_A01G018990	AT3G57680	Peptidase S41 family protein	2.4717	0.059154
Ghir_D05G002200	AT5G20140	SOUL heme-binding family protein	2.47059	0.0492786
Ghir_D10G004300	0	0	2.46269	0.0464114
Ghir_A09G012280	AT5G12860	dicarboxylate transporter 1	2.45833	0.0060662
Ghir_A11G001820	AT1G32860	Glycosyl hydrolase superfamily protein	2.45455	0.0820754
Ghir_D04G000040	AT5G54130	Calcium-binding endonuclease/exonuclease/phosphatase family	2.45455	0.0489228
Ghir_A11G021150	AT2G22240	myo-inositol-1-phosphate synthase 2	2.45045	0.0172616
Ghir_A05G003480	AT5G20630	germin 3	2.45021	0.00153989
Ghir_D08G011120	AT5G24030	SLAC1 homologue 3	2.44444	0.00197624
Ghir_A01G007640	AT1G50590	RmlC-like cupins superfamily protein	2.44444	0.0320828
Ghir_D04G000860	AT5G17050	UDP-glucosyl transferase 78D2	2.44094	0.0328889
Ghir_A05G027580	AT1G74450	Protein of unknown function (DUF793)	2.43333	0.00560229
Ghir_D06G021130	AT1G52590	Putative thiol-disulphide oxidoreductase DCC	2.43066	0.00786635
Ghir_D02G004920	#N/A	#N/A	2.43038	0.0298058
Ghir_D03G001470	AT5G49560	Putative methyltransferase family protein	2.42857	0.00236149
Ghir_D12G012390	#N/A	#N/A	2.42857	0.0196341
Ghir_D01G000880	AT3G18100	myb domain protein 4r1	2.42857	0.0299709
Ghir_D12G022200	#N/A	#N/A	2.42857	0.0354966
Ghir_D06G011160	AT5G25170	PPPDE putative thiol peptidase family protein	2.42308	0.00160661
Ghir_D10G003270	AT5G46110	Glucose-6-phosphate/phosphate translocator-related	2.42162	0.018832
Ghir_D12G028700	#N/A	#N/A	2.41667	0.00313679
Ghir_D01G017220	AT2G16600	rotamase CYP 3	2.40442	0.00207665
Ghir_A08G010700	AT4G27700	Rhodanese/Cell cycle control phosphatase superfamily protein	2.40051	0.036389
Ghir_D05G012470	AT1G15520	pleiotropic drug resistance 12	2.4	0.0364635
Ghir_A05G008630	AT4G21105	cytochrome-c oxidases;electron carriers	2.4	0.134893
Ghir_D05G028970	#N/A	#N/A	2.4	0.159018
Ghir_A11G010990	AT1G01060	Homeodomain-like superfamily protein	2.4	0.00251249
Ghir_D11G007230	AT3G27580	Protein kinase superfamily protein	2.4	0.00859598
Ghir_A01G002550	AT3G23270	Regulator of chromosome condensation (RCC1) family with FYVE zinc finger domain	2.4	0.00863722
Ghir_D05G018980	AT4G18250	receptor serine/threonine kinase, putative	2.4	0.00864357
Ghir_A01G019500	AT5G46330	Leucine-rich receptor-like protein kinase family protein	2.4	0.0154857
Ghir_D05G009210	AT3G47000	Glycosyl hydrolase family protein	2.4	0.0207357
Ghir_A13G016230	AT2G38470	WRKY DNA-binding protein 33	2.4	0.0308016
Ghir_D09G011470	AT4G31530	NAD(P)-binding Rossmann-fold superfamily protein	2.39877	0.00179262
Ghir_D08G010670	AT4G27700	Rhodanese/Cell cycle control phosphatase superfamily protein	2.38968	0.00333145
Ghir_A13G004140	AT4G36180	Leucine-rich receptor-like protein kinase family protein	2.3871	0.0333237
Ghir_A08G002080	AT2G07050	cycloartenol synthase 1	2.38095	0.0394829
Ghir_D08G025770	AT5G11260	Basic-leucine zipper (bZIP) transcription factor family protein	2.38	0.00326313
Ghir_A08G002790	AT5G57660	CONSTANS-like 5	2.37534	0.0422091
Ghir_A07G013500	AT2G32150	Haloacid dehalogenase-like hydrolase (HAD) superfamily protein	2.375	0.138401
Ghir_A13G000530	0	0	2.375	0.0356632
Ghir_D08G019970	#N/A	#N/A	2.375	0.00430738
Ghir_D05G009940	AT5G02810	pseudo-response regulator 7	2.36559	0.058582
Ghir_D01G001010	AT1G17870	ethylene-dependent gravitropism-deficient and yellow-green-like 3	2.35897	0.00293719
Ghir_A06G014220	AT4G18740	Rho termination factor	2.35616	0.00418473
Ghir_D11G024570	AT5G35970	P-loop containing nucleoside triphosphate hydrolases superfamily protein	2.35294	0.0165873
Ghir_D05G037060	AT5G54470	B-box type zinc finger family protein	2.35088	0.0070156
Ghir_A09G016930	AT5G02810	pseudo-response regulator 7	2.34307	0.0475556
Ghir_D08G016500	AT1G31650	RHO guanyl-nucleotide exchange factor 14	2.34146	0.00777537
Ghir_D09G016400	AT5G02810	pseudo-response regulator 7	2.33448	0.159602
Ghir_A07G005300	#N/A	#N/A	2.33333	0.00546844
Ghir_D01G000400	AT4G34640	squalene synthase 1	2.33333	0.00552105
Ghir_A07G023770	AT3G27870	ATPase E1-E2 type family protein / haloacid dehalogenase-like hydrolase family protein	2.33333	0.00602622
Ghir_D10G021840	AT3G10600	cationic amino acid transporter 7	2.33333	0.0561147
Ghir_A09G016330	AT5G02190	Eukaryotic aspartyl protease family protein	2.33333	0.0563053
Ghir_D11G007570	AT5G39660	cycling DOF factor 2	2.33333	0.14826
Ghir_D08G005570	#N/A	#N/A	2.33333	0.177876
Ghir_A12G022090	AT5G46750	ARF-GAP domain 9	2.33333	0.00427688
Ghir_A01G022690	AT1G42430	0	2.33333	0.00454253
Ghir_D01G005140	AT3G15050	IQ-domain 10	2.33333	0.0137886
Ghir_A11G033420	AT5G06150	Cyclin family protein	2.33333	0.0140451
Ghir_A13G023660	AT3G47340	glutamine-dependent asparagine synthase 1	2.33333	0.0140872
Ghir_D08G026250	AT3G16060	ATP binding microtubule motor family protein	2.33333	0.0141118
Ghir_A13G024750	AT2G30150	UDP-Glycosyltransferase superfamily protein	2.33333	0.0141361
Ghir_A02G013610	AT3G15940	UDP-Glycosyltransferase superfamily protein	2.33333	0.0141609
Ghir_D05G015660	AT4G18780	cellulose synthase family protein	2.33333	0.0142424
Ghir_D09G015500	AT2G37080	ROP interactive partner 3	2.33333	0.0143225
Ghir_D10G014490	AT1G05440	C-8 sterol isomerases	2.33333	0.0144343
Ghir_D10G024550	AT3G12530	PSF2	2.33333	0.0146933
Ghir_A11G001130	AT5G23940	HXXXD-type acyl-transferase family protein	2.33333	0.0152348
Ghir_A01G016120	AT4G35070	SBP (S-ribonuclease binding protein) family protein	2.33333	0.0152532
Ghir_D13G021680	AT2G20000	CDC27 family protein	2.33333	0.0346247
Ghir_A01G000190	#N/A	#N/A	2.33333	0.0721048
Ghir_A05G012710	#N/A	#N/A	2.33333	0.0724631
Ghir_A10G001110	AT4G21200	gibberellin 2-oxidase 8	2.33333	0.0725751
Ghir_D12G011240	#N/A	#N/A	2.33333	0.148597
Ghir_D05G022010	AT1G58290	Glutamyl-tRNA reductase family protein	2.33234	0.00259364
Ghir_D04G015510	AT4G28290	0	2.33149	0.0458066
Ghir_A08G003800	AT5G41761	0	2.32692	0.00900351
Ghir_A12G002330	AT2G15570	Thioredoxin superfamily protein	2.32323	0.00404881
Ghir_A01G014490	#N/A	#N/A	2.31818	0.00598908
Ghir_A05G018810	AT4G39330	cinnamyl alcohol dehydrogenase 9	2.31095	0.015302
Ghir_D03G013270	AT5G59030	copper transporter 1	2.30435	0.0687329
Ghir_D11G004240	AT3G48800	Sterile alpha motif (SAM) domain-containing protein	2.3	0.0323121
Ghir_D05G033470	AT1G15060	Uncharacterised conserved protein UCP031088, alpha/beta hydrolase	2.3	0.0425365
Ghir_A09G000810	AT3G59060	phytochrome interacting factor 3-like 6	2.3	0.0259103
Ghir_D01G007990	AT1G50590	RmlC-like cupins superfamily protein	2.3	0.0756007
Ghir_A10G021210	AT5G49740	ferric reduction oxidase 7	2.29577	0.00450208
Ghir_A01G021700	AT2G28780	0	2.29412	0.00339043
Ghir_A07G018560	AT4G13650	Pentatricopeptide repeat (PPR) superfamily protein	2.29412	0.00881
Ghir_D07G015170	AT2G46210	Fatty acid/sphingolipid desaturase	2.29231	0.0343263
Ghir_A13G008600	AT3G03520	non-specific phospholipase C3	2.28571	0.00341595
Ghir_A06G009990	AT5G25590	Protein of unknown function (DUF630 and DUF632)	2.28571	0.00542175
Ghir_D04G018650	AT2G14530	TRICHOME BIREFRINGENCE-LIKE 13	2.28571	0.00543066
Ghir_D06G021140	AT1G52580	RHOMBOID-like protein 5	2.28571	0.0181652
Ghir_A10G024160	AT5G05580	fatty acid desaturase 8	2.28283	0.0172948
Ghir_A01G017950	AT1G78060	Glycosyl hydrolase family protein	2.27451	0.0192184
Ghir_A12G006040	AT5G66060	2-oxoglutarate (2OG) and Fe(II)-dependent oxygenase superfamily protein	2.27273	0.00103196
Ghir_D13G022030	AT4G24220	NAD(P)-binding Rossmann-fold superfamily protein	2.27273	0.00439617
Ghir_D01G000850	AT4G35220	Cyclase family protein	2.26939	0.00699145
Ghir_D05G001450	AT2G25620	DNA-binding protein phosphatase 1	2.26415	0.00726968
Ghir_D12G025470	#N/A	#N/A	2.26144	0.00674232
Ghir_D12G017180	#N/A	#N/A	2.2549	0.00161134
Ghir_A10G002480	AT5G46110	Glucose-6-phosphate/phosphate translocator-related	2.25136	0.164906
Ghir_A01G020160	AT3G44735	PHYTOSULFOKINE 3 PRECURSOR	2.25	0.0223739
Ghir_A10G003600	AT1G13960	WRKY DNA-binding protein 4	2.25	0.00360166
Ghir_A07G012610	AT3G42170	BED zinc finger ;hAT family dimerisation domain	2.25	0.00360973
Ghir_D01G018240	AT1G20550	O-fucosyltransferase family protein	2.25	0.00361751
Ghir_A09G019820	AT3G61920	0	2.25	0.00362415
Ghir_D08G012140	AT2G46500	phosphoinositide 4-kinase gamma 4	2.25	0.0180168
Ghir_A03G020160	AT1G49890	Family of unknown function (DUF566)	2.25	0.0180902
Ghir_D09G008610	AT2G19860	hexokinase 2	2.25	0.0330474
Ghir_D05G006580	AT5G10720	histidine kinase 5	2.25	0.0779941
Ghir_D10G003910	AT1G29340	plant U-box 17	2.25	0.0879154
Ghir_D13G004020	#N/A	#N/A	2.25	0.018289
Ghir_A12G013870	AT2G47540	Pollen Ole e 1 allergen and extensin family protein	2.25	0.0331919
Ghir_A11G000820	AT2G24960	0	2.25	0.0411374
Ghir_A01G009870	AT4G24190	Chaperone protein htpG family protein	2.25	0.041293
Ghir_A09G025380	AT4G15780	vesicle-associated membrane protein 724	2.25	0.0413814
Ghir_D12G019600	#N/A	#N/A	2.25	0.130841
Ghir_A04G014540	#N/A	#N/A	2.24324	0.0447802
Ghir_A05G041560	AT5G05270	Chalcone-flavanone isomerase family protein	2.24219	0.0475175
Ghir_D10G022670	AT2G37040	PHE ammonia lyase 1	2.23529	0.00143211
Ghir_A04G004980	#N/A	#N/A	2.23529	0.00582184
Ghir_A01G002010	AT2G20570	GBF\'s pro-rich region-interacting factor 1	2.2346	0.0189654
Ghir_D07G011920	AT1G08380	photosystem I subunit O	2.23005	0.0844981
Ghir_D03G013140	AT2G29570	proliferating cell nuclear antigen 2	2.22857	0.00711548
Ghir_A03G005730	AT2G41350	0	2.22727	0.00340238
Ghir_D13G015870	AT4G21760	beta-glucosidase 47	2.2243	0.0777921
Ghir_D09G011810	AT5G12860	dicarboxylate transporter 1	2.22414	0.0251973
Ghir_D11G010200	AT4G01100	adenine nucleotide transporter 1	2.22222	0.0472325
Ghir_D09G001480	AT3G01180	starch synthase 2	2.21951	0.00457223
Ghir_D03G019130	AT4G37760	squalene epoxidase 3	2.21429	0.145293
Ghir_A03G014620	AT1G24470	beta-ketoacyl reductase 2	2.2	0.00348081
Ghir_D04G008730	AT5G02810	pseudo-response regulator 7	2.2	0.00471274
Ghir_D11G017410	AT1G67035	0	2.2	0.00475351
Ghir_D05G013910	#N/A	#N/A	2.2	0.016271
Ghir_D08G019500	#N/A	#N/A	2.2	0.0169616
Ghir_D06G015410	AT4G18210	purine permease 10	2.2	0.0321967
Ghir_D12G026990	#N/A	#N/A	2.2	0.0458277
Ghir_D05G015570	AT1G29300	Plant protein of unknown function (DUF641)	2.2	0.0782259
Ghir_D12G026230	#N/A	#N/A	2.2	0.130803
Ghir_D03G010640	AT2G39640	glycosyl hydrolase family 17 protein	2.2	0.145862
Ghir_D03G013810	AT5G02420	0	2.2	0.14731
Ghir_D05G006270	AT4G31830	0	2.2	0.147703
Ghir_A11G035300	AT2G39700	expansin A4	2.2	0.164229
Ghir_A01G018550	AT2G42220	Rhodanese/Cell cycle control phosphatase superfamily protein	2.18494	0.0430666
Ghir_A11G034760	AT4G01037	Ubiquitin carboxyl-terminal hydrolase family protein	2.18182	0.0061436
Ghir_A05G035310	AT3G26000	Ribonuclease inhibitor	2.18182	0.00624465
Ghir_A04G000630	AT5G55950	Nucleotide/sugar transporter family protein	2.18182	0.00676341
Ghir_A01G017010	AT2G02850	plantacyanin	2.18182	0.0461159
Ghir_A02G010090	#N/A	#N/A	2.18182	0.165652
Ghir_D10G023070	AT5G49740	ferric reduction oxidase 7	2.18	0.00617059
Ghir_A04G004970	AT1G17180	glutathione S-transferase TAU 25	2.17733	0.00125334
Ghir_A11G033560	AT2G41250	Haloacid dehalogenase-like hydrolase (HAD) superfamily protein	2.17647	0.0155638
Ghir_D05G003610	AT5G20630	germin 3	2.17532	0.0202084
Ghir_A05G030040	AT2G39130	Transmembrane amino acid transporter family protein	2.17391	0.0303378
Ghir_A02G004990	AT4G15800	ralf-like 33	2.1731	0.00422493
Ghir_A07G024430	AT3G01820	P-loop containing nucleoside triphosphate hydrolases superfamily protein	2.16981	0.0345213
Ghir_D04G018160	AT4G35160	O-methyltransferase family protein	2.1677	0.135515
Ghir_A08G015790	#N/A	#N/A	2.16667	0.020587
Ghir_A11G003090	#N/A	#N/A	2.16667	0.0206077
Ghir_D06G003580	AT4G08980	F-BOX WITH WD-40 2	2.16667	0.0206359
Ghir_D11G029320	AT3G05600	alpha/beta-Hydrolases superfamily protein	2.16667	0.035183
Ghir_A12G015700	#N/A	#N/A	2.16667	0.0364813
Ghir_D03G006470	AT1G21460	Nodulin MtN3 family protein	2.16667	0.0570638
Ghir_A11G013740	AT4G08290	nodulin MtN21 /EamA-like transporter family protein	2.16667	0.0576958
Ghir_A13G002410	AT3G11920	glutaredoxin-related	2.16667	0.0703024
Ghir_A09G008460	AT4G19640	Ras-related small GTP-binding family protein	2.16667	0.151644
Ghir_A07G011680	AT2G27580	A20/AN1-like zinc finger family protein	2.16667	0.162124
Ghir_D02G003810	AT3G22600	Bifunctional inhibitor/lipid-transfer protein/seed storage 2S albumin superfamily protein	2.16667	0.00872315
Ghir_A05G017820	AT4G03965	RING/U-box superfamily protein	2.16667	0.0116675
Ghir_D07G010510	#N/A	#N/A	2.16667	0.0383783
Ghir_D11G003250	#N/A	#N/A	2.16667	0.00787652
Ghir_A12G007930	AT5G67370	Protein of unknown function (DUF1230)	2.16541	0.0239903
Ghir_D01G009850	AT1G42970	glyceraldehyde-3-phosphate dehydrogenase B subunit	2.1641	0.023931
Ghir_D01G016000	AT2G01290	ribose-5-phosphate isomerase 2	2.16216	0.0185647
Ghir_D11G004340	AT5G51040	0	2.15385	0.00270699
Ghir_A07G016950	AT3G07320	O-Glycosyl hydrolases family 17 protein	2.15385	0.0749581
Ghir_D03G000140	AT1G21630	Calcium-binding EF hand family protein	2.15385	0.00583656
Ghir_A05G001290	AT2G25620	DNA-binding protein phosphatase 1	2.14679	0.00726968
Ghir_D06G020660	AT3G17510	CBL-interacting protein kinase 1	2.14634	0.0293149
Ghir_A11G010580	AT4G10840	Tetratricopeptide repeat (TPR)-like superfamily protein	2.14583	0.0178514
Ghir_A02G001110	AT2G43680	IQ-domain 14	2.14286	0.00321408
Ghir_D10G009900	AT2G20120	Protein of unknown function (DUF502)	2.14286	0.00329243
Ghir_A11G007580	AT5G37820	NOD26-like intrinsic protein 4;2	2.14286	0.00692411
Ghir_A09G022460	AT3G59820	LETM1-like protein	2.14286	0.0213228
Ghir_A11G022940	AT5G67480	BTB and TAZ domain protein 4	2.14286	0.0229683
Ghir_D13G000950	#N/A	#N/A	2.14286	0.0327876
Ghir_A09G024410	AT4G14368	Regulator of chromosome condensation (RCC1) family protein	2.14286	0.0590166
Ghir_D13G014320	AT5G55970	RING/U-box superfamily protein	2.14286	0.08246
Ghir_D07G015080	AT2G46310	cytokinin response factor 5	2.14286	0.136766
Ghir_D07G023620	AT5G40240	nodulin MtN21 /EamA-like transporter family protein	2.13744	0.0359173
Ghir_A05G028400	AT2G40610	expansin A8	2.13658	0.00362854
Ghir_D05G022840	AT1G22410	Class-II DAHP synthetase family protein	2.13636	0.0313254
Ghir_D06G021860	AT1G17430	alpha/beta-Hydrolases superfamily protein	2.13636	0.0727534
Ghir_D13G018580	AT1G08630	threonine aldolase 1	2.13415	0.00506424
Ghir_D06G010290	AT5G25770	alpha/beta-Hydrolases superfamily protein	2.13333	0.00220793
Ghir_D01G016230	AT3G61470	photosystem I light harvesting complex gene 2	2.13195	0.0187268
Ghir_A03G015520	#N/A	#N/A	2.12803	0.0467216
Ghir_D09G015780	AT5G02160	0	2.12774	0.00168995
Ghir_A11G003260	AT1G19000	Homeodomain-like superfamily protein	2.12577	0.132557
Ghir_D02G007370	AT1G77120	alcohol dehydrogenase 1	2.125	0.0160519
Ghir_A07G002150	AT5G20510	alfin-like 5	2.125	0.0405967
Ghir_A01G018750	AT2G41410	Calcium-binding EF-hand family protein	2.125	0.0638639
Ghir_A09G010900	AT5G06570	alpha/beta-Hydrolases superfamily protein	2.125	0.0717789
Ghir_A03G011650	#N/A	#N/A	2.12121	0.0839927
Ghir_D09G018080	AT1G13360	0	2.12	0.0592661
Ghir_A09G020370	AT3G14300	pectinesterase family protein	2.12	0.0683727
Ghir_A10G003640	AT4G18230	0	2.11811	0.00411069
Ghir_A13G007620	AT1G26770	expansin A10	2.11483	0.00164655
Ghir_D01G019540	AT3G56940	dicarboxylate diiron protein, putative (Crd1)	2.11437	0.019686
Ghir_A10G020770	#N/A	#N/A	2.11111	0.00790311
Ghir_A02G004520	AT1G04570	Major facilitator superfamily protein	2.11111	0.0198224
Ghir_D08G027380	AT2G25180	response regulator 12	2.11111	0.00795762
Ghir_A01G007820	AT3G07100	Sec23/Sec24 protein transport family protein	2.11111	0.00797334
Ghir_D13G019780	AT5G23870	Pectinacetylesterase family protein	2.11111	0.0156626
Ghir_A07G001500	#N/A	#N/A	2.11111	0.0281591
Ghir_A09G014240	AT3G11820	syntaxin of plants 121	2.11111	0.0300877
Ghir_A07G005680	AT4G24910	Protein of unknown function (DUF579)	2.11111	0.0301752
Ghir_A11G001970	AT1G25270	nodulin MtN21 /EamA-like transporter family protein	2.11111	0.0302105
Ghir_A09G015750	AT5G03300	adenosine kinase 2	2.10703	0.00257047
Ghir_A07G018330	#N/A	#N/A	2.10448	0.00118786
Ghir_A04G005980	AT2G05990	NAD(P)-binding Rossmann-fold superfamily protein	2.10417	0.150662
Ghir_D11G007180	AT5G40690	0	2.10256	0.0242528
Ghir_D05G015060	AT2G34590	Transketolase family protein	2.10256	0.150331
Ghir_A09G022640	AT3G08770	lipid transfer protein 6	2.10061	0.0250379
Ghir_A11G010240	AT4G01100	adenine nucleotide transporter 1	2.1	0.00289959
Ghir_D05G015490	AT1G78580	trehalose-6-phosphate synthase	2.1	0.00919728
Ghir_A05G032330	AT1G12990	beta-1,4-N-acetylglucosaminyltransferase family protein	2.1	0.0182482
Ghir_A12G025940	AT5G24470	pseudo-response regulator 5	2.09756	0.0230708
Ghir_A11G014450	AT3G24750	0	2.09524	0.0021086
Ghir_A05G019840	AT1G75170	Sec14p-like phosphatidylinositol transfer family protein	2.09465	0.0162224
Ghir_D07G000320	AT1G08510	fatty acyl-ACP thioesterases B	2.09375	0.00209887
Ghir_A09G023330	AT4G14723	0	2.09091	0.0127638
Ghir_A07G002850	AT5G25620	Flavin-binding monooxygenase family protein	2.09091	0.159776
Ghir_D11G027940	AT3G04950	0	2.08824	0.00616003
Ghir_A02G008510	AT4G33740	0	2.08696	0.00365306
Ghir_D05G033290	AT1G59650	Protein of unknown function (DUF1336)	2.08696	0.041738
Ghir_D04G019910	AT1G27385	0	2.08333	0.00685636
Ghir_D01G019480	AT1G78060	Glycosyl hydrolase family protein	2.08333	0.0159214
Ghir_A13G006750	AT5G64170	dentin sialophosphoprotein-related	2.07692	0.0338254
Ghir_D01G007820	AT4G26790	GDSL-like Lipase/Acylhydrolase superfamily protein	2.07692	0.0170447
Ghir_D08G002180	AT2G07050	cycloartenol synthase 1	2.07246	0.0066478
Ghir_A07G000130	AT4G30170	Peroxidase family protein	2.07143	0.00528461
Ghir_D13G005350	#N/A	#N/A	2.07059	0.0305022
Ghir_D10G012560	AT5G48930	hydroxycinnamoyl-CoA shikimate/quinate hydroxycinnamoyl transferase	2.06667	0.0159991
Ghir_A01G003860	AT3G14620	cytochrome P450, family 72, subfamily A, polypeptide 8	2.06528	0.0128304
Ghir_D10G006670	AT1G17710	Pyridoxal phosphate phosphatase-related protein	2.06481	0.0229531
Ghir_D11G001970	AT5G42020	Heat shock protein 70 (Hsp 70) family protein	2.06439	0.00302371
Ghir_D01G001950	AT2G20570	GBF\'s pro-rich region-interacting factor 1	2.06383	0.0011951
Ghir_A07G022990	AT1G03905	P-loop containing nucleoside triphosphate hydrolases superfamily protein	2.0625	0.0154601
Ghir_A13G013260	AT3G12670	CTP synthase family protein	2.0625	0.0329945
Ghir_D10G022960	AT3G52270	Transcription initiation factor IIF, beta subunit	2.0625	0.0037524
Ghir_D07G017990	AT3G07700	Protein kinase superfamily protein	2.05921	0.0241643
Ghir_D02G005510	AT3G05640	Protein phosphatase 2C family protein	2.05714	0.0207745
Ghir_A01G022350	AT2G38310	PYR1-like 4	2.05405	0.00480317
Ghir_D08G001590	AT4G25650	ACD1-like	2.05325	0.001866
Ghir_D12G000650	AT5G35960	Protein kinase family protein	2.05319	0.137656
Ghir_A09G010940	#N/A	#N/A	2.05263	0.00120125
Ghir_D09G012550	AT5G13630	magnesium-chelatase subunit chlH, chloroplast, putative / Mg-protoporphyrin IX chelatase, putative (CHLH)	2.05009	0.0786961
Ghir_A03G002670	#N/A	#N/A	2.05	0.0427176
Ghir_A05G005600	AT4G32330	TPX2 (targeting protein for Xklp2) protein family	2.04945	0.00604431
Ghir_A12G001470	AT5G64170	dentin sialophosphoprotein-related	2.04762	0.00485268
Ghir_A11G008320	AT3G60420	Phosphoglycerate mutase family protein	2.04633	0.0398683
Ghir_A12G019280	AT5G07990	Cytochrome P450 superfamily protein	2.04444	0.0021907
Ghir_A10G024150	AT1G07780	phosphoribosylanthranilate isomerase 1	2.04435	0.00190864
Ghir_A05G026440	AT1G13570	F-box/RNI-like superfamily protein	2.04348	0.00415068
Ghir_A05G006510	AT4G31590	Cellulose-synthase-like C5	2.04348	0.0081757
Ghir_A05G021500	AT5G43190	Galactose oxidase/kelch repeat superfamily protein	2.04348	0.0244424
Ghir_D05G018680	AT1G20330	sterol methyltransferase 2	2.04348	0.0462341
Ghir_D08G026980	AT2G46210	Fatty acid/sphingolipid desaturase	2.0411	0.00451538
Ghir_D12G003670	AT4G14210	phytoene desaturase 3	2.03955	0.0128096
Ghir_A03G005390	AT1G07420	sterol 4-alpha-methyl-oxidase 2-1	2.03846	0.0130586
Ghir_D05G012050	AT1G15950	cinnamoyl coa reductase 1	2.03226	0.00411069
Ghir_D10G017610	AT4G15560	Deoxyxylulose-5-phosphate synthase	2.03025	0.00910472
Ghir_D13G021280	AT2G06520	photosystem II subunit X	2.02861	0.0210588
Ghir_A05G039690	AT5G09310	0	2.02847	0.00546566
Ghir_A02G018860	AT4G35920	PLAC8 family protein	2.02703	0.024799
Ghir_A12G026360	AT5G53460	NADH-dependent glutamate synthase 1	2.025	0.0313253
Ghir_A10G021670	AT5G04530	3-ketoacyl-CoA synthase 19	2.02377	0.00163313
Ghir_A01G015560	AT3G61470	photosystem I light harvesting complex gene 2	2.02345	0.00122184
Ghir_A01G005880	#N/A	#N/A	2.02308	0.0199612
Ghir_D05G038820	AT3G13130	0	2.02273	0.0161661
Ghir_A03G023470	AT1G30380	photosystem I subunit K	2.02244	0.00103012
Ghir_A01G005890	#N/A	#N/A	2.02128	0.00377639
Ghir_A11G004540	AT4G25170	Uncharacterised conserved protein (UCP012943)	2.01923	0.00436237
Ghir_D02G021550	AT3G49940	LOB domain-containing protein 38	2.01852	0.0246582
Ghir_D12G013290	#N/A	#N/A	2.01674	0.157234
Ghir_A07G004080	AT2G26660	SPX domain gene 2	2.01667	0.0088111
Ghir_D13G021270	AT2G06510	replication protein A 1A	2.01603	0.00163899
Ghir_D13G002450	#N/A	#N/A	2.01389	0.0494605
Ghir_D02G023110	AT2G16430	purple acid phosphatase 10	2.01389	0.00407068
Ghir_D08G015680	AT5G47080	casein kinase II beta chain 1	2.0119	0.0417811
Ghir_A10G010190	AT4G15630	Uncharacterised protein family (UPF0497)	2.01087	0.0302532
Ghir_A08G016410	AT2G23910	NAD(P)-binding Rossmann-fold superfamily protein	2.0101	0.067332
Ghir_D13G016750	AT1G78380	glutathione S-transferase TAU 19	2.00734	0.00344824
Ghir_A11G005050	AT2G23770	protein kinase family protein / peptidoglycan-binding LysM domain-containing protein	2	0.0482123
Ghir_D08G000680	AT2G29670	Tetratricopeptide repeat (TPR)-like superfamily protein	2	0.140404
Ghir_A07G021890	AT3G09270	glutathione S-transferase TAU 8	2	0.153597
Ghir_A10G008280	AT4G39900	0	2	0.00176879
Ghir_D02G021690	AT3G19540	Protein of unknown function (DUF620)	2	0.00252665
Ghir_D13G024470	AT2G29730	UDP-glucosyl transferase 71D1	2	0.00271434
Ghir_A11G029170	AT3G05600	alpha/beta-Hydrolases superfamily protein	2	0.00366763
Ghir_D09G024420	AT4G31850	proton gradient regulation 3	2	0.00369594
Ghir_A11G001980	AT4G24050	NAD(P)-binding Rossmann-fold superfamily protein	2	0.0037404
Ghir_A01G019170	AT3G01800	Ribosome recycling factor	2	0.00872961
Ghir_D12G000560	AT2G48110	reduced epidermal fluorescence 4	2	0.00877644
Ghir_A07G002290	AT5G11960	Protein of unknown function (DUF803)	2	0.00880716
Ghir_A08G012870	AT4G01950	glycerol-3-phosphate acyltransferase 3	2	0.011709
Ghir_D04G017830	AT2G21250	NAD(P)-linked oxidoreductase superfamily protein	2	0.0118256
Ghir_D08G010080	AT1G63080	Pentatricopeptide repeat (PPR) superfamily protein	2	0.0132561
Ghir_A10G012390	#N/A	#N/A	2	0.013336
Ghir_D09G016450	AT5G02010	RHO guanyl-nucleotide exchange factor 7	2	0.0165001
Ghir_A08G003620	AT3G60860	SEC7-like guanine nucleotide exchange family protein	2	0.0224795
Ghir_D07G007840	AT3G02500	0	2	0.0225538
Ghir_A10G001080	AT4G05230	Ubiquitin-like superfamily protein	2	0.0226792
Ghir_D13G006610	#N/A	#N/A	2	0.0232817
Ghir_A13G024730	AT1G07090	Protein of unknown function (DUF640)	2	0.0249067
Ghir_A05G023230	AT1G35780	0	2	0.0282279
Ghir_A11G020500	AT5G67070	ralf-like 34	2	0.0282355
Ghir_D01G016550	AT1G10750	Protein of Unknown Function (DUF239)	2	0.0284504
Ghir_D10G013950	AT3G59350	Protein kinase superfamily protein	2	0.0286528
Ghir_D08G009890	AT1G15690	Inorganic H pyrophosphatase family protein	2	0.0288115
Ghir_D11G030430	AT1G50660	0	2	0.0289662
Ghir_A09G019840	AT5G24270	Calcium-binding EF-hand family protein	2	0.0316194
Ghir_D08G027940	AT5G34940	glucuronidase 3	2	0.0343825
Ghir_D13G022850	AT1G11925	Stigma-specific Stig1 family protein	2	0.0387363
Ghir_D13G015540	AT5G54650	formin homology5	2	0.0441421
Ghir_D12G015250	#N/A	#N/A	2	0.0441722
Ghir_A01G010520	AT1G47530	MATE efflux family protein	2	0.0443129
Ghir_A07G022110	AT5G44030	cellulose synthase A4	2	0.0557194
Ghir_A11G010320	#N/A	#N/A	2	0.0559353
Ghir_A11G011570	AT2G47180	galactinol synthase 1	2	0.0560479
Ghir_A05G040170	AT1G28130	Auxin-responsive GH3 family protein	2	0.0578032
Ghir_A02G012020	AT5G52560	UDP-sugar pyrophosphorylase	2	0.0641475
Ghir_A02G019340	AT4G35590	RWP-RK domain-containing protein	2	0.0641475
Ghir_D12G021030	#N/A	#N/A	2	0.0642671
Ghir_A12G016320	AT1G24620	EF hand calcium-binding protein family	2	0.0646776
Ghir_A03G003540	AT1G07120	0	2	0.0650305
Ghir_A03G017040	AT1G27440	Exostosin family protein	2	0.065235
Ghir_A11G030960	AT5G42905	Polynucleotidyl transferase, ribonuclease H-like superfamily protein	2	0.065605
Ghir_D05G021360	AT4G37540	LOB domain-containing protein 39	2	0.0660396
Ghir_D07G004340	AT5G17420	Cellulose synthase family protein	2	0.066432
Ghir_D11G034480	AT2G33570	Domain of unknown function (DUF23)	2	0.0667586
Ghir_A13G002810	AT1G75540	salt tolerance homolog2	2	0.0669914
Ghir_D09G015530	AT3G53320	0	2	0.0672407
Ghir_A09G009940	AT1G80650	RNAse THREE-like protein 1	2	0.0677703
Ghir_D08G013490	AT1G02370	Tetratricopeptide repeat (TPR)-like superfamily protein	2	0.0682579
Ghir_D11G028190	AT1G54385	ARM repeat superfamily protein	2	0.0701124
Ghir_D01G018460	AT4G22970	homolog of separase	2	0.0769592
Ghir_D01G017730	#N/A	#N/A	2	0.0770947
Ghir_A09G024690	AT5G18910	Protein kinase superfamily protein	2	0.085069
Ghir_D02G024580	AT1G49450	Transducin/WD40 repeat-like superfamily protein	2	0.085186
Ghir_D03G013790	AT3G12110	actin-11	2	0.085399
Ghir_A02G001620	#N/A	#N/A	2	0.0881153
Ghir_A04G005060	AT5G65060	K-box region and MADS-box transcription factor family protein	2	0.0882157
Ghir_A04G015150	#N/A	#N/A	2	0.0887431
Ghir_A05G006280	AT5G25050	Major facilitator superfamily protein	2	0.0888276
Ghir_A05G008580	AT1G08260	DNA polymerase epsilon catalytic subunit	2	0.0890254
Ghir_A05G009150	AT5G58860	cytochrome P450, family 86, subfamily A, polypeptide 1	2	0.0891636
Ghir_A05G009710	AT2G29040	Exostosin family protein	2	0.0892098
Ghir_A05G014440	AT1G54120	0	2	0.089495
Ghir_A09G016520	AT3G09430	0	2	0.0903931
Ghir_A09G017420	AT2G01060	myb-like HTH transcriptional regulator family protein	2	0.0909179
Ghir_A09G018110	AT5G50130	NAD(P)-binding Rossmann-fold superfamily protein	2	0.0912092
Ghir_A10G002610	AT5G45970	RAC-like 2	2	0.0918734
Ghir_A10G005010	AT3G14170	Plant protein of unknown function (DUF936)	2	0.0926873
Ghir_A11G035380	AT3G55610	delta 1-pyrroline-5-carboxylate synthase 2	2	0.0928736
Ghir_A12G021440	AT1G31770	ATP-binding cassette 14	2	0.0930269
Ghir_A13G003250	AT4G34440	Protein kinase superfamily protein	2	0.0932827
Ghir_A13G006290	AT5G08570	Pyruvate kinase family protein	2	0.0934338
Ghir_D01G007480	AT4G38460	geranylgeranyl reductase	2	0.0935896
Ghir_D02G024800	AT3G57880	Calcium-dependent lipid-binding (CaLB domain) plant phosphoribosyltransferase family protein	2	0.0938835
Ghir_D04G020810	AT1G06490	glucan synthase-like 7	2	0.0940916
Ghir_D05G006490	AT5G10750	Protein of unknown function (DUF1336)	2	0.0942615
Ghir_D05G011300	AT4G20800	FAD-binding Berberine family protein	2	0.094723
Ghir_D05G013840	AT1G43722	0	2	0.0947366
Ghir_D05G014970	AT1G30220	inositol transporter 2	2	0.0952622
Ghir_D05G022660	AT1G72220	RING/U-box superfamily protein	2	0.0958375
Ghir_D05G038120	AT5G55060	0	2	0.0959852
Ghir_D06G005570	AT5G20270	heptahelical transmembrane protein1	2	0.0964939
Ghir_D06G008650	AT3G43190	sucrose synthase 4	2	0.0970553
Ghir_D06G018890	AT3G46540	ENTH/VHS family protein	2	0.0973112
Ghir_D07G012580	AT2G28490	RmlC-like cupins superfamily protein	2	0.0976689
Ghir_D08G019370	AT1G12560	expansin A7	2	0.0981699
Ghir_D08G019400	AT4G22910	FIZZY-related 2	2	0.0987151
Ghir_D08G025180	AT1G33430	Galactosyltransferase family protein	2	0.0990799
Ghir_D09G018200	AT5G51600	Microtubule associated protein (MAP65/ASE1) family protein	2	0.099568
Ghir_D10G001080	AT1G12150	Plant protein of unknown function (DUF827)	2	0.0998566
Ghir_D10G011980	AT5G01930	Glycosyl hydrolase superfamily protein	2	0.100231
Ghir_D11G000570	AT1G73860	P-loop containing nucleoside triphosphate hydrolases superfamily protein	2	0.100287
Ghir_D11G006460	AT1G47710	Serine protease inhibitor (SERPIN) family protein	2	0.100622
Ghir_D11G009800	AT3G61490	Pectin lyase-like superfamily protein	2	0.100898
Ghir_D12G003230	AT3G29810	COBRA-like protein 2 precursor	2	0.101445
Ghir_D12G004100	AT1G09580	emp24/gp25L/p24 family/GOLD family protein	2	0.101445
Ghir_D12G021520	#N/A	#N/A	2	0.101743
Ghir_D12G028870	#N/A	#N/A	2	0.101815
Ghir_D13G015500	AT5G54690	galacturonosyltransferase 12	2	0.10193
Ghir_A03G010930	AT1G70370	polygalacturonase 2	2	0.102201
Ghir_A05G011170	AT5G37060	cation/H+ exchanger 24	2	0.102783
Ghir_A05G012820	AT5G41980	0	2	0.103154
Ghir_A06G001700	AT4G33330	plant glycogenin-like starch initiation protein 3	2	0.103345
Ghir_A06G002870	AT5G65640	beta HLH protein 93	2	0.104614
Ghir_A07G000170	0	0	2	0.104783
Ghir_A07G000530	AT4G29010	Enoyl-CoA hydratase/isomerase family	2	0.105642
Ghir_A07G021720	AT5G48800	Phototropic-responsive NPH3 family protein	2	0.106285
Ghir_A07G022430	0	0	2	0.10742
Ghir_A08G004240	AT5G17310	UDP-glucose pyrophosphorylase 2	2	0.107948
Ghir_A08G024230	AT1G71410	ARM repeat superfamily protein	2	0.1081
Ghir_A09G019810	AT4G23990	cellulose synthase like G3	2	0.108951
Ghir_A09G021390	AT3G24130	Pectin lyase-like superfamily protein	2	0.109005
Ghir_A10G005830	AT1G17710	Pyridoxal phosphate phosphatase-related protein	2	0.113237
Ghir_A11G000890	AT3G56060	Glucose-methanol-choline (GMC) oxidoreductase family protein	2	0.113673
Ghir_A11G032310	AT3G05140	ROP binding protein kinases 2	2	0.114055
Ghir_A12G000360	AT2G32010	CVP2 like 1	2	0.114296
Ghir_A12G002690	AT4G35790	phospholipase D delta	2	0.114808
Ghir_A12G008340	AT4G39955	alpha/beta-Hydrolases superfamily protein	2	0.115064
Ghir_A12G012680	AT1G01050	pyrophosphorylase 1	2	0.115156
Ghir_A12G013130	AT3G12410	Polynucleotidyl transferase, ribonuclease H-like superfamily protein	2	0.115805
Ghir_A12G014150	AT3G62700	multidrug resistance-associated protein 10	2	0.116085
Ghir_A12G026410	AT1G35910	Haloacid dehalogenase-like hydrolase (HAD) superfamily protein	2	0.116708
Ghir_A13G011350	AT3G05380	DIRP ;Myb-like DNA-binding domain	2	0.117038
Ghir_D01G007250	AT2G01050	zinc ion binding;nucleic acid binding	2	0.117081
Ghir_D04G013840	AT3G09090	defective in exine formation protein (DEX1)	2	0.117745
Ghir_D05G006710	AT5G61260	Plant calmodulin-binding protein-related	2	0.118346
Ghir_D05G017950	AT4G16480	inositol transporter 4	2	0.118352
Ghir_D05G019020	AT1G75790	SKU5 similar 18	2	0.118502
Ghir_D05G023830	AT1G77590	long chain acyl-CoA synthetase 9	2	0.11873
Ghir_D05G031580	AT3G18620	DHHC-type zinc finger family protein	2	0.118965
Ghir_D06G001570	AT4G33330	plant glycogenin-like starch initiation protein 3	2	0.119217
Ghir_D06G017510	AT4G16480	inositol transporter 4	2	0.119793
Ghir_D09G019650	AT1G12580	phosphoenolpyruvate carboxylase-related kinase 1	2	0.119914
Ghir_D09G022200	AT2G32120	heat-shock protein 70T-2	2	0.11999
Ghir_D09G023850	AT5G18900	2-oxoglutarate (2OG) and Fe(II)-dependent oxygenase superfamily protein	2	0.120214
Ghir_D10G001380	AT1G12000	Phosphofructokinase family protein	2	0.120663
Ghir_D10G003390	AT5G45970	RAC-like 2	2	0.121176
Ghir_D10G005900	#N/A	#N/A	2	0.12128
Ghir_D10G009590	AT3G01410	Polynucleotidyl transferase, ribonuclease H-like superfamily protein	2	0.121959
Ghir_D11G006280	AT5G64030	S-adenosyl-L-methionine-dependent methyltransferases superfamily protein	2	0.12215
Ghir_D11G009880	AT4G01270	RING/U-box superfamily protein	2	0.122693
Ghir_D11G015860	AT2G01050	zinc ion binding;nucleic acid binding	2	0.122693
Ghir_D11G018130	AT4G35730	Regulator of Vps4 activity in the MVB pathway protein	2	0.123628
Ghir_D11G022340	AT2G22560	Kinase interacting (KIP1-like) family protein	2	0.124093
Ghir_D11G035680	AT3G16380	poly(A) binding protein 6	2	0.124179
Ghir_D11G036120	#N/A	#N/A	2	0.12589
Ghir_D12G022640	#N/A	#N/A	2	0.125975
Ghir_D01G022790	AT5G02560	histone H2A 12	2	0.12881
Ghir_D13G020530	AT1G11300	protein serine/threonine kinases;protein kinases;ATP binding;sugar binding;kinases;carbohydrate binding	2	0.13299
Ghir_D05G018190	AT1G76420	NAC (No Apical Meristem) domain transcriptional regulator superfamily protein	2	0.133575
Ghir_A11G000910	AT5G51990	C-repeat-binding factor 4	2	0.133822
Ghir_D11G021210	AT2G23110	Late embryogenesis abundant protein, group 6	2	0.141243
Ghir_A02G015530	AT1G65060	4-coumarate:CoA ligase 3	2	0.14296
Ghir_D10G014980	AT3G25040	endoplasmic reticulum retention defective 2B	2	0.151947
Ghir_A07G009530	AT5G48170	F-box family protein	2	0.152476
Ghir_D02G003480	AT3G06035	Glycoprotein membrane precursor GPI-anchored	2	0.152839
Ghir_A09G022870	AT3G05980	0	2	0.154403
Ghir_A10G001120	AT4G21215	0	2	0.154646
Ghir_A08G021990	AT3G05330	cyclin family	2	0.154855
Ghir_D02G022120	AT4G33985	Protein of unknown function (DUF1685)	2	0.15537
Ghir_D05G003790	AT5G20790	0	2	0.155951
Ghir_A01G007790	AT2G17030	F-box family protein with a domain of unknown function (DUF295)	2	0.156737
Ghir_A07G009930	AT3G07340	basic helix-loop-helix (bHLH) DNA-binding superfamily protein	2	0.166206
Ghir_A06G009580	AT4G26270	phosphofructokinase 3	2	0.166457
Ghir_D05G023590	AT1G77720	putative protein kinase 1	2	0.167343
Ghir_A01G000380	AT4G38960	B-box type zinc finger family protein	2	0.167632
Ghir_A07G022650	#N/A	#N/A	2	0.169085
Ghir_A08G012300	AT4G23490	Protein of unknown function (DUF604)	2	0.16965
Ghir_A08G018980	AT1G04150	C2 calcium/lipid-binding plant phosphoribosyltransferase family protein	2	0.170325
Ghir_A09G014360	AT5G52340	exocyst subunit exo70 family protein A2	2	0.170484
Ghir_A09G019800	AT4G23990	cellulose synthase like G3	2	0.170779
Ghir_A11G004150	AT3G48520	cytochrome P450, family 94, subfamily B, polypeptide 3	2	0.171552
Ghir_A12G010690	AT2G44610	Ras-related small GTP-binding family protein	2	0.171922
Ghir_D01G010270	AT4G35240	Protein of unknown function (DUF630 and DUF632)	2	0.172012
Ghir_D04G007320	AT3G55990	Plant protein of unknown function (DUF828)	2	0.172571
Ghir_A10G011980	AT1G04220	3-ketoacyl-CoA synthase 2	2	0.173616
Ghir_A05G002710	AT3G16490	IQ-domain 26	2	0.174725
Ghir_A05G014000	AT1G72970	Glucose-methanol-choline (GMC) oxidoreductase family protein	2	0.175439
Ghir_D02G000930	#N/A	#N/A	2	0.175851
Ghir_A09G019850	AT4G10950	SGNH hydrolase-type esterase superfamily protein	2	0.179182
Ghir_A12G026100	#N/A	#N/A	2	0.179619
Ghir_D02G000810	AT5G16250	0	2	0.180298
Ghir_D08G021220	AT5G48740	Leucine-rich repeat protein kinase family protein	2	0.18158
Ghir_D09G025310	AT3G48550	0	2	0.181882
Ghir_A01G019830	AT2G36200	P-loop containing nucleoside triphosphate hydrolases superfamily protein	2	0.182198
Ghir_A07G022540	AT3G54650	RNI-like superfamily protein	2	0.182747
Ghir_A08G005120	AT1G04090	Plant protein of unknown function (DUF946)	2	0.183803
Ghir_A10G000940	AT5G36110	cytochrome P450, family 716, subfamily A, polypeptide 1	2	0.188638
Ghir_A11G002410	AT4G23650	calcium-dependent protein kinase 6	2	0.189902
Ghir_A11G035250	#N/A	#N/A	2	0.189929
Ghir_D01G003510	AT3G12900	2-oxoglutarate (2OG) and Fe(II)-dependent oxygenase superfamily protein	2	0.190233
Ghir_D06G014600	AT5G45970	RAC-like 2	2	0.191081
Ghir_D08G025820	AT5G25510	Protein phosphatase 2A regulatory B subunit family protein	2	0.191301
Ghir_D09G017960	AT5G01340	Mitochondrial substrate carrier family protein	2	0.191783
Ghir_D10G014690	0	0	2	0.195524
Ghir_D13G012180	AT5G27000	kinesin 4	2	0.19734
Ghir_D13G022400	AT3G48480	Cysteine proteinases superfamily protein	2	0.197948
Ghir_A07G022320	AT5G39530	Protein of unknown function (DUF1997)	2	0.00280995
Ghir_D07G015240	AT3G61490	Pectin lyase-like superfamily protein	2	0.0294853
Ghir_D07G015070	AT2G16070	plastid division2	2	0.0352064
Ghir_A02G018460	AT4G36360	beta-galactosidase 3	2	0.0475946
Ghir_D05G000660	AT5G57480	P-loop containing nucleoside triphosphate hydrolases superfamily protein	2	0.0477866
Ghir_D12G000300	AT1G03080	kinase interacting (KIP1-like) family protein	2	0.152987
Ghir_A09G023470	AT2G41100	Calcium-binding EF hand family protein	2	0.0119352
Ghir_A13G003320	AT1G22030	0	2	0.0119737
Ghir_D01G008840	AT5G56040	Leucine-rich receptor-like protein kinase family protein	2	0.0119814
Ghir_D05G010800	AT2G33170	Leucine-rich repeat receptor-like protein kinase family protein	2	0.0121064
Ghir_D07G010060	AT4G13010	Oxidoreductase, zinc-binding dehydrogenase family protein	2	0.0121409
Ghir_D12G025380	#N/A	#N/A	2	0.0121708
Ghir_A01G002340	AT3G05990	Leucine-rich repeat (LRR) family protein	2	0.012226
Ghir_A02G000250	AT2G38600	HAD superfamily, subfamily IIIB acid phosphatase	2	0.0123247
Ghir_A05G005830	AT5G25310	Exostosin family protein	2	0.0123393
Ghir_A07G012470	#N/A	#N/A	2	0.0126001
Ghir_A10G023410	#N/A	#N/A	2	0.0126825
Ghir_D02G022560	AT1G11000	Seven transmembrane MLO family protein	2	0.129766
Ghir_D09G012860	AT5G06940	Leucine-rich repeat receptor-like protein kinase family protein	2	0.198944

## Sheet: Down-regulated genes
GENE_GhHAU	TAIR best hit	DESCRIPTION	im/TM-1 (fold)	Adjusted P value
Ghir_D13G013220	AT4G09460	myb domain protein 6	0.50495	0.00189724
Ghir_D08G000160	AT5G60680	Protein of unknown function, DUF584	0.504545	0.033649
Ghir_D06G002060	#N/A	#N/A	0.504425	0.00109487
Ghir_A07G000160	AT5G24870	RING/U-box superfamily protein	0.504132	0.00625618
Ghir_D01G005430	AT3G15210	ethylene responsive element binding factor 4	0.503817	0.190233
cpDNA_psaA	#N/A	#N/A	0.503378	0.110331
Ghir_D03G008310	ATCG01130	Ycf1 protein	0.502043	0.0458
cpDNA_petG	#N/A	#N/A	0.502033	0.135256
Ghir_A12G020050	AT3G48530	SNF1-related protein kinase regulatory subunit gamma 1	0.502018	0.0123688
Ghir_Scaffold2206G000030	#N/A	#N/A	0.501629	0.0100317
Ghir_A05G025850	AT1G20460	0	0.501433	0.00235124
Ghir_A10G003010	#N/A	#N/A	0.5	0.00379258
Ghir_A13G019470	AT5G11100	Calcium-dependent lipid-binding (CaLB domain) family protein	0.5	0.00383417
Ghir_D09G016360	AT3G12620	Protein phosphatase 2C family protein	0.5	0.00388611
Ghir_D02G013040	AT1G14040	EXS (ERD1/XPR1/SYG1) family protein	0.5	0.00390467
Ghir_D05G033130	AT1G24100	UDP-glucosyl transferase 74B1	0.5	0.00403194
Ghir_D08G002240	AT3G13040	myb-like HTH transcriptional regulator family protein	0.5	0.00407068
Ghir_D12G018380	#N/A	#N/A	0.5	0.00410982
Ghir_D13G003140	#N/A	#N/A	0.5	0.00411069
Ghir_A12G028970	AT3G47830	DNA glycosylase superfamily protein	0.5	0.00973441
Ghir_A09G022480	AT2G31800	Integrin-linked protein kinase family	0.5	0.119793
Ghir_D11G006450	0	0	0.5	0.134141
Ghir_A05G016080	AT2G27430	ARM repeat superfamily protein	0.5	0.171042
Ghir_D05G009640	AT2G28760	UDP-XYL synthase 6	0.5	0.171746
Ghir_A01G002050	AT1G06290	acyl-CoA oxidase 3	0.5	0.171922
Ghir_A08G019430	AT1G03220	Eukaryotic aspartyl protease family protein	0.5	0.17237
Ghir_D10G025630	AT5G05940	ROP guanine nucleotide exchange factor 5	0.5	0.17264
Ghir_D10G021690	0	0	0.5	0.191081
Ghir_D13G023550	AT5G12870	myb domain protein 46	0.5	0.191371
Ghir_A03G000550	#N/A	#N/A	0.5	0.199619
Ghir_D09G015430	AT2G37130	Peroxidase superfamily protein	0.5	0.199619
Ghir_D05G010810	AT1G07090	Protein of unknown function (DUF640)	0.5	0.00111544
Ghir_D02G001010	AT4G14103	F-box/RNI-like superfamily protein	0.5	0.00113791
Ghir_A10G008850	AT4G37530	Peroxidase superfamily protein	0.5	0.00162173
Ghir_A13G019500	AT2G45180	Bifunctional inhibitor/lipid-transfer protein/seed storage 2S albumin superfamily protein	0.5	0.00163621
Ghir_D05G035210	AT1G73140	Plant protein of unknown function (DUF828)	0.5	0.00372501
Ghir_D05G015800	AT1G09320	agenet domain-containing protein	0.5	0.00411269
Ghir_A03G015720	AT2G35800	mitochondrial substrate carrier family protein	0.5	0.0049285
Ghir_D05G020890	AT4G36930	basic helix-loop-helix (bHLH) DNA-binding superfamily protein	0.5	0.00693533
Ghir_D12G001970	#N/A	#N/A	0.5	0.00761386
Ghir_A08G006340	AT3G60320	Protein of unknown function (DUF630 and DUF632)	0.5	0.0083676
Ghir_D01G010430	AT4G35750	SEC14 cytosolic factor family protein / phosphoglyceride transfer family protein	0.5	0.00894646
Ghir_A03G012140	AT1G17230	Leucine-rich receptor-like protein kinase family protein	0.5	0.0116157
Ghir_D02G020880	#N/A	#N/A	0.5	0.0116643
Ghir_A03G020430	AT4G37260	myb domain protein 73	0.5	0.0116932
Ghir_A12G001890	AT1G58420	Uncharacterised conserved protein UCP031279	0.5	0.0117928
Ghir_D05G019410	AT1G75450	cytokinin oxidase 5	0.5	0.0131617
Ghir_D02G007110	#N/A	#N/A	0.5	0.0160452
Ghir_A08G003220	#N/A	#N/A	0.5	0.0162224
Ghir_A12G002590	AT2G23600	acetone-cyanohydrin lyase	0.5	0.0163701
Ghir_A01G014200	AT2G01660	plasmodesmata-located protein 6	0.5	0.0181722
Ghir_D10G027000	#N/A	#N/A	0.5	0.0188638
Ghir_A11G036050	AT1G55850	cellulose synthase like E1	0.5	0.0219649
Ghir_A01G011420	AT4G24520	P450 reductase 1	0.5	0.0222724
Ghir_D05G005610	AT2G25060	early nodulin-like protein 14	0.5	0.0285574
Ghir_D05G038800	AT3G13130	0	0.5	0.0287707
Ghir_D01G023510	AT3G09032	0	0.5	0.0289081
Ghir_D12G027330	#N/A	#N/A	0.5	0.0290303
Ghir_D13G019010	AT1G64760	O-Glycosyl hydrolases family 17 protein	0.5	0.0293798
Ghir_D05G011820	AT1G16060	ARIA-interacting double AP2 domain protein	0.5	0.0331524
Ghir_D08G000260	AT1G07870	Protein kinase superfamily protein	0.5	0.0332084
Ghir_D09G011900	AT1G68330	0	0.5	0.0333363
Ghir_A02G015500	AT5G17050	UDP-glucosyl transferase 78D2	0.5	0.0374952
Ghir_A03G010170	AT2G01940	C2H2-like zinc finger protein	0.5	0.0375372
Ghir_A11G015010	AT3G07340	basic helix-loop-helix (bHLH) DNA-binding superfamily protein	0.5	0.0375393
Ghir_A12G002380	AT3G19260	LAG1 homologue 2	0.5	0.0375672
Ghir_D09G013560	AT5G06560	Protein of unknown function, DUF593	0.5	0.0376492
Ghir_A11G016850	AT5G15780	Pollen Ole e 1 allergen and extensin family protein	0.5	0.0376596
Ghir_D12G025620	#N/A	#N/A	0.5	0.0377008
Ghir_A13G021640	AT2G46490	0	0.5	0.0378477
Ghir_D04G011090	AT2G36310	uridine-ribohydrolase 1	0.5	0.03797
Ghir_A05G020830	#N/A	#N/A	0.5	0.0383071
Ghir_A09G023170	#N/A	#N/A	0.5	0.0384492
Ghir_D03G008690	AT1G64110	P-loop containing nucleoside triphosphate hydrolases superfamily protein	0.5	0.0387837
Ghir_D05G022830	AT1G78280	transferases, transferring glycosyl groups	0.5	0.0388723
Ghir_A02G016660	AT3G49870	ADP-ribosylation factor-like A1C	0.5	0.048753
Ghir_D06G013830	AT4G05020	NAD(P)H dehydrogenase B2	0.5	0.0505964
Ghir_D06G007150	AT2G19950	golgin candidate 1	0.5	0.0520802
Ghir_D08G026020	#N/A	#N/A	0.5	0.05245
Ghir_D13G019880	AT4G31350	Core-2/I-branching beta-1,6-N-acetylglucosaminyltransferase family protein	0.5	0.0526134
Ghir_A10G002080	#N/A	#N/A	0.5	0.0593724
Ghir_A04G014990	#N/A	#N/A	0.5	0.0672357
Ghir_A01G014690	AT3G18060	transducin family protein / WD-40 repeat family protein	0.5	0.0768429
Ghir_A02G000520	AT3G10960	AZA-guanine resistant1	0.5	0.0769931
Ghir_A02G015480	AT1G64940	cytochrome P450, family 87, subfamily A, polypeptide 6	0.5	0.0770947
Ghir_A03G018050	AT3G21890	B-box type zinc finger family protein	0.5	0.0777576
Ghir_A05G042470	AT3G57120	Protein kinase superfamily protein	0.5	0.077834
Ghir_A06G005550	AT5G20260	Exostosin family protein	0.5	0.0780394
Ghir_A06G010950	AT5G10840	Endomembrane protein 70 protein family	0.5	0.078696
Ghir_A07G002510	AT4G32830	ataurora1	0.5	0.0787079
Ghir_A07G005140	AT4G33170	Tetratricopeptide repeat (TPR)-like superfamily protein	0.5	0.0794364
Ghir_A08G000240	AT5G59100	Subtilisin-like serine endopeptidase family protein	0.5	0.0809031
Ghir_A09G000040	AT5G13930	Chalcone and stilbene synthase family protein	0.5	0.0816661
Ghir_A09G021410	AT4G13630	Protein of unknown function, DUF593	0.5	0.0820754
Ghir_A09G021420	AT4G13620	Integrase-type DNA-binding superfamily protein	0.5	0.0822311
Ghir_A10G004640	AT1G79640	Protein kinase superfamily protein	0.5	0.0824616
Ghir_A11G003980	AT5G35520	minichromosome instability 12 (mis12)-like	0.5	0.0829672
Ghir_A11G005970	AT4G39630	0	0.5	0.083201
Ghir_A11G008420	AT1G27370	squamosa promoter binding protein-like 10	0.5	0.0833843
Ghir_A11G011450	AT3G62240	RING/U-box superfamily protein	0.5	0.0843335
Ghir_A11G015330	AT5G48390	Tetratricopeptide repeat (TPR)-like superfamily protein	0.5	0.0844373
Ghir_A11G028650	AT1G09000	NPK1-related protein kinase 1	0.5	0.0844754
Ghir_A11G034130	AT5G16770	myb domain protein 9	0.5	0.0844978
Ghir_A13G024080	AT2G37620	actin 1	0.5	0.085069
Ghir_A13G024210	AT2G28690	Protein of unknown function (DUF1635)	0.5	0.085079
Ghir_D02G004470	AT4G14330	P-loop containing nucleoside triphosphate hydrolases superfamily protein	0.5	0.0853029
Ghir_D03G008610	AT1G64060	respiratory burst oxidase protein F	0.5	0.0855369
Ghir_D05G000890	AT5G57690	diacylglycerol kinase 4	0.5	0.0857218
Ghir_D05G005130	AT4G32730	Homeodomain-like protein	0.5	0.0864145
Ghir_D05G007820	AT3G45600	tetraspanin3	0.5	0.0866708
Ghir_D05G021820	AT1G10020	Protein of unknown function (DUF1005)	0.5	0.0872786
Ghir_D05G026800	AT4G07960	Cellulose-synthase-like C12	0.5	0.0877606
Ghir_D06G022940	AT5G57580	Calmodulin-binding protein	0.5	0.0879154
Ghir_D07G005170	AT4G33170	Tetratricopeptide repeat (TPR)-like superfamily protein	0.5	0.0881153
Ghir_D08G018180	AT5G02890	HXXXD-type acyl-transferase family protein	0.5	0.0883233
Ghir_D08G019860	AT1G63440	heavy metal atpase 5	0.5	0.0887956
Ghir_D09G018910	AT4G27690	vacuolar protein sorting 26B	0.5	0.0888763
Ghir_D09G019290	AT4G23990	cellulose synthase like G3	0.5	0.0890895
Ghir_D10G011970	AT3G08720	serine/threonine protein kinase 2	0.5	0.089204
Ghir_D11G005920	AT4G39640	gamma-glutamyl transpeptidase 1	0.5	0.0894556
Ghir_D11G036020	AT2G37360	ABC-2 type transporter family protein	0.5	0.0897687
Ghir_D12G022460	#N/A	#N/A	0.5	0.0905065
Ghir_D13G000200	#N/A	#N/A	0.5	0.0909297
Ghir_D13G020940	AT3G43920	dicer-like 3	0.5	0.091543
Ghir_A10G023720	AT2G40000	ortholog of sugar beet HS1 PRO-1 2	0.5	0.0922118
Ghir_A01G002650	AT5G18910	Protein kinase superfamily protein	0.5	0.0927145
Ghir_A05G012640	AT1G35710	Protein kinase family protein with leucine-rich repeat domain	0.5	0.0929072
Ghir_A05G012670	AT1G15330	Cystathionine beta-synthase (CBS) protein	0.5	0.0930561
Ghir_A05G040910	#N/A	#N/A	0.5	0.0934338
Ghir_A08G023440	AT3G03130	0	0.5	0.0934338
Ghir_A09G015230	AT5G03795	Exostosin family protein	0.5	0.0937039
Ghir_A10G024690	AT3G57330	autoinhibited Ca2+-ATPase 11	0.5	0.0940119
Ghir_A11G014540	AT3G07070	Protein kinase superfamily protein	0.5	0.0942615
Ghir_A11G032130	AT3G05500	Rubber elongation factor protein (REF)	0.5	0.0946154
Ghir_A11G033620	AT3G57060	binding	0.5	0.094723
Ghir_A12G001580	AT5G65290	LMBR1-like membrane protein	0.5	0.0952622
Ghir_A12G003200	AT1G10780	F-box/RNI-like superfamily protein	0.5	0.0955781
Ghir_A12G010650	ATMG00860	DNA/RNA polymerases superfamily protein	0.5	0.0959618
Ghir_A12G022610	AT4G17610	tRNA/rRNA methyltransferase (SpoU) family protein	0.5	0.0960782
Ghir_A12G022950	0	0	0.5	0.096751
Ghir_A12G026970	AT5G23910	ATP binding microtubule motor family protein	0.5	0.0972659
Ghir_D04G013480	AT2G37770	NAD(P)-linked oxidoreductase superfamily protein	0.5	0.0973588
Ghir_D05G011140	AT4G20900	Tetratricopeptide repeat (TPR)-like superfamily protein	0.5	0.0979222
Ghir_D05G019690	AT2G21610	pectinesterase 11	0.5	0.0984491
Ghir_D05G039450	AT3G53700	Pentatricopeptide repeat (PPR) superfamily protein	0.5	0.0990025
Ghir_D07G009680	AT2G04280	0	0.5	0.0994059
Ghir_D09G022590	AT3G22830	heat shock transcription factor A6B	0.5	0.0996359
Ghir_D09G023570	AT4G14368	Regulator of chromosome condensation (RCC1) family protein	0.5	0.100049
Ghir_D10G014720	#N/A	#N/A	0.5	0.100245
Ghir_D11G025900	AT4G08630	0	0.5	0.100324
Ghir_D13G024560	AT5G62700	tubulin beta chain 3	0.5	0.100743
Ghir_D13G025000	AT1G07890	ascorbate peroxidase 1	0.5	0.101032
Ghir_D13G025410	AT5G58320	Kinase interacting (KIP1-like) family protein	0.5	0.101445
Ghir_A05G020770	AT3G19270	cytochrome P450, family 707, subfamily A, polypeptide 4	0.5	0.131368
Ghir_A11G025370	AT3G03800	syntaxin of plants 131	0.5	0.13183
Ghir_A08G017750	#N/A	#N/A	0.5	0.176728
Ghir_A09G022690	AT3G52850	vacuolar sorting receptor homolog 1	0.5	0.177782
Ghir_A11G004110	AT1G24400	lysine histidine transporter 2	0.5	0.178731
Ghir_A01G007470	AT4G26790	GDSL-like Lipase/Acylhydrolase superfamily protein	0.5	0.179334
Ghir_D12G021860	#N/A	#N/A	0.5	0.199619
Ghir_D11G002130	AT1G12420	ACT domain repeat 8	0.5	0.199619
Ghir_A10G023660	AT2G39980	HXXXD-type acyl-transferase family protein	0.5	0.199619
Ghir_D11G034530	AT2G41830	Uncharacterized protein	0.5	0.199619
Ghir_A03G021270	AT4G34500	Protein kinase superfamily protein	0.5	0.199619
Ghir_A10G000380	AT4G17240	0	0.5	0.199619
Ghir_A12G012010	AT3G61680	alpha/beta-Hydrolases superfamily protein	0.5	0.199619
Ghir_D02G000170	AT1G07990	SIT4 phosphatase-associated family protein	0.5	0.199619
Ghir_A11G011320	AT2G46980	0	0.5	0.199619
Ghir_A05G005140	AT5G25590	Protein of unknown function (DUF630 and DUF632)	0.5	0.199619
Ghir_A08G002970	AT4G22340	cytidinediphosphate diacylglycerol synthase 2	0.5	0.199619
Ghir_A11G001560	AT4G27730	oligopeptide transporter 1	0.5	0.199619
Ghir_D02G000890	AT3G44670	Disease resistance protein (TIR-NBS-LRR class) family	0.5	0.199619
Ghir_D05G018090	AT5G47810	phosphofructokinase 2	0.5	0.199619
Ghir_D05G022320	AT5G60930	P-loop containing nucleoside triphosphate hydrolases superfamily protein	0.5	0.199619
Ghir_D09G007200	AT3G17360	phragmoplast orienting kinesin 1	0.5	0.199619
Ghir_D10G006640	AT1G17710	Pyridoxal phosphate phosphatase-related protein	0.5	0.199619
Ghir_D11G005860	AT1G78130	Major facilitator superfamily protein	0.5	0.199619
Ghir_D11G020590	AT5G67100	DNA-directed DNA polymerases	0.5	0.199619
Ghir_D11G029840	AT2G36360	Galactose oxidase/kelch repeat superfamily protein	0.5	0.199619
Ghir_D12G003250	AT4G34850	Chalcone and stilbene synthase family protein	0.5	0.199619
Ghir_D12G021870	#N/A	#N/A	0.5	0.199619
Ghir_D13G021690	AT1G35190	2-oxoglutarate (2OG) and Fe(II)-dependent oxygenase superfamily protein	0.5	0.0430514
Ghir_A08G017820	AT4G16563	Eukaryotic aspartyl protease family protein	0.5	0.0643181
Ghir_D12G015820	#N/A	#N/A	0.5	0.0211609
Ghir_A01G022710	AT5G42290	transcription activator-related	0.5	0.0710155
Ghir_A05G013760	#N/A	#N/A	0.5	0.125063
Ghir_D07G024600	AT3G01910	sulfite oxidase	0.5	0.14747
Ghir_D10G018270	AT4G02380	senescence-associated gene 21	0.499452	0.0323239
cpDNA_trnW-CCA	#N/A	#N/A	0.498207	0.125501
Ghir_D03G008330	#N/A	#N/A	0.497997	0.0431401
Ghir_D07G009640	AT3G07760	Sterile alpha motif (SAM) domain-containing protein	0.497608	0.0102934
Ghir_D08G001870	AT3G57650	lysophosphatidyl acyltransferase 2	0.497561	0.00203506
Ghir_A12G026300	AT5G53370	pectin methylesterase PCR fragment F	0.496	0.162155
Ghir_Scaffold1843G000010	#N/A	#N/A	0.495798	0.118645
Ghir_D09G020100	AT5G47060	Protein of unknown function (DUF581)	0.494845	0.0115119
Ghir_D04G017670	#N/A	#N/A	0.494672	0.0183385
Ghir_D13G005400	#N/A	#N/A	0.49451	0.00471274
Ghir_A07G017400	AT3G07650	CONSTANS-like 9	0.494471	0.00124931
Ghir_D13G017770	AT3G28910	myb domain protein 30	0.494382	0.00344185
Ghir_D01G017900	AT4G38470	ACT-like protein tyrosine kinase family protein	0.494236	0.00581687
Ghir_A07G024360	#N/A	#N/A	0.494118	0.195163
Ghir_A12G006980	AT2G23690	0	0.494036	0.00173188
cpDNA_trnD-GUC	#N/A	#N/A	0.493906	0.0616423
Ghir_D05G001500	AT5G11090	serine-rich protein-related	0.492754	0.00195026
Ghir_D12G016930	#N/A	#N/A	0.492099	0.00361944
cpDNA_ycf4	#N/A	#N/A	0.491677	0.11592
Ghir_D08G017240	AT4G17940	Tetratricopeptide repeat (TPR)-like superfamily protein	0.491379	0.0365803
Ghir_D09G019960	AT5G47470	Nodulin MtN21 /EamA-like transporter family protein	0.490885	0.00181349
Ghir_A11G024840	0	0	0.490826	0.00218183
Ghir_A05G004340	AT4G33040	Thioredoxin superfamily protein	0.490566	0.199619
Ghir_A10G022370	AT2G39650	Protein of unknown function (DUF506)	0.490421	0.0239518
Ghir_A05G001670	#N/A	#N/A	0.49	0.0137886
Ghir_D01G003870	AT1G11300	protein serine/threonine kinases;protein kinases;ATP binding;sugar binding;kinases;carbohydrate binding	0.489796	0.199619
Ghir_D05G007980	AT3G43600	aldehyde oxidase 2	0.489362	0.00321366
Ghir_D05G019640	AT5G66460	Glycosyl hydrolase superfamily protein	0.489209	0.159602
Ghir_D02G008520	AT1G78290	Protein kinase superfamily protein	0.488889	0.0095751
Ghir_A06G006760	AT4G29100	basic helix-loop-helix (bHLH) DNA-binding superfamily protein	0.488789	0.024896
Ghir_A04G010400	AT5G07100	WRKY DNA-binding protein 26	0.488372	0.19052
mtDNA_nad9	#N/A	#N/A	0.488372	0.0207322
Ghir_D08G001280	AT2G28510	Dof-type zinc finger DNA-binding family protein	0.488372	0.0450894
Ghir_D02G000730	AT2G43820	UDP-glucosyltransferase 74F2	0.488281	0.0060271
Ghir_A07G023330	AT3G28580	P-loop containing nucleoside triphosphate hydrolases superfamily protein	0.488263	0.175102
cpDNA_psbL	#N/A	#N/A	0.488038	0.11835
Ghir_A08G025110	AT1G09200	Histone superfamily protein	0.487805	0.0685412
Ghir_D08G021770	AT2G28120	Major facilitator superfamily protein	0.487562	0.00174573
Ghir_D06G011840	AT4G31290	ChaC-like family protein	0.4875	0.0131099
Ghir_A09G026580	#N/A	#N/A	0.4875	0.042572
Ghir_A11G011240	AT1G48300	0	0.487361	0.00775002
Ghir_A05G015680	AT1G29670	GDSL-like Lipase/Acylhydrolase superfamily protein	0.487179	0.140792
Ghir_D11G008230	AT4G33355	Bifunctional inhibitor/lipid-transfer protein/seed storage 2S albumin superfamily protein	0.487179	0.0178867
Ghir_A04G004090	0	0	0.487179	0.0475605
Ghir_D01G010680	AT2G17880	Chaperone DnaJ-domain superfamily protein	0.486869	0.0703808
Ghir_A11G007400	AT3G01490	Protein kinase superfamily protein	0.486486	0.00105145
Ghir_D02G021990	AT2G15440	Protein of unknown function (DUF579)	0.486486	0.00719499
mtDNA_matR	#N/A	#N/A	0.485849	0.0111421
Ghir_A05G018440	AT2G17110	Protein of unknown function (DUF630 and DUF632)	0.485714	0.00366073
Ghir_A05G018450	AT4G35230	BR-signaling kinase 1	0.48564	0.00766882
Ghir_A02G003630	AT3G63410	S-adenosyl-L-methionine-dependent methyltransferases superfamily protein	0.485294	0.142582
Ghir_A05G012140	0	0	0.484716	0.00583387
Ghir_D02G009470	AT5G42680	Protein of unknown function, DUF617	0.484663	0.00169502
mtDNA_rpl16	#N/A	#N/A	0.484536	0.00616367
Ghir_D10G022680	AT5G04220	Calcium-dependent lipid-binding (CaLB domain) family protein	0.484375	0.0450894
Ghir_A13G018150	AT1G04240	AUX/IAA transcriptional regulator family protein	0.484337	0.0139178
Ghir_A03G021140	AT1G22930	T-complex protein 11	0.484144	0.0250924
Ghir_D05G013790	AT3G13898	0	0.484127	0.144136
Ghir_A08G026420	AT3G23410	fatty alcohol oxidase 3	0.483871	0.00270128
Ghir_D05G022600	#N/A	#N/A	0.483271	0.0616955
Ghir_A06G003070	AT4G24480	Protein kinase superfamily protein	0.482759	0.00113445
Ghir_A12G000340	AT3G22750	Protein kinase superfamily protein	0.482759	0.0028451
Ghir_D12G020140	#N/A	#N/A	0.482759	0.135976
Ghir_D06G000020	AT1G75810	0	0.481541	0.0206413
Ghir_A05G002550	AT1G65980	thioredoxin-dependent peroxidase 1	0.481481	0.00751663
Ghir_D12G013530	#N/A	#N/A	0.481481	0.0251734
Ghir_D13G012480	AT1G56600	galactinol synthase 2	0.481481	0.181882
Ghir_A05G033550	AT5G39950	thioredoxin 2	0.481366	0.127348
Ghir_D07G015550	AT4G00730	Homeobox-leucine zipper family protein / lipid-binding START domain-containing protein	0.480978	0.00103804
Ghir_A12G022810	AT4G16790	hydroxyproline-rich glycoprotein family protein	0.48	0.00197175
Ghir_A11G018210	#N/A	#N/A	0.48	0.0571303
Ghir_D07G007600	AT5G15490	UDP-glucose 6-dehydrogenase family protein	0.48	0.195835
Ghir_D06G004200	#N/A	#N/A	0.479969	0.00231178
Ghir_D09G022110	AT5G26340	Major facilitator superfamily protein	0.479769	0.0678077
Ghir_D05G026010	AT1G75810	0	0.479542	0.00121916
Ghir_A11G011960	#N/A	#N/A	0.478992	0.00341595
Ghir_A01G009660	AT1G76140	Prolyl oligopeptidase family protein	0.478918	0.189929
Ghir_D10G021400	AT5G42080	dynamin-like protein	0.478873	0.00547981
Ghir_A10G022790	AT3G53850	Uncharacterised protein family (UPF0497)	0.478261	0.151882
Ghir_D05G034520	AT4G27190	NB-ARC domain-containing disease resistance protein	0.478261	0.160272
Ghir_D12G023930	#N/A	#N/A	0.477778	0.0436671
Ghir_A09G000010	AT5G14600	S-adenosyl-L-methionine-dependent methyltransferases superfamily protein	0.477632	0.0718286
Ghir_A07G020050	#N/A	#N/A	0.477358	0.0478948
Ghir_A06G018230	AT2G28500	LOB domain-containing protein 11	0.477273	0.199619
Ghir_Scaffold688G000010	0	0	0.477273	0.0557617
Ghir_D11G001470	AT5G53420	CCT motif family protein	0.476978	0.0102034
cpDNA_trnM-CAU	#N/A	#N/A	0.476808	0.118439
Ghir_Scaffold1130G000010	0	0	0.476744	0.111594
Ghir_A11G004120	AT5G63380	AMP-dependent synthetase and ligase family protein	0.476744	0.139959
cpDNA_psbJ	#N/A	#N/A	0.476728	0.111867
Ghir_D05G020770	AT1G45249	abscisic acid responsive elements-binding factor 2	0.476684	0.0620957
Ghir_D08G008700	#N/A	#N/A	0.476331	0.0218876
Ghir_A12G010310	AT1G27370	squamosa promoter binding protein-like 10	0.47619	0.00374966
Ghir_D01G011160	ATCG00520	unfolded protein binding	0.47619	0.00546762
Ghir_D05G020930	AT1G46480	WUSCHEL related homeobox 4	0.47619	0.0330474
Ghir_D04G015230	AT3G26935	DHHC-type zinc finger family protein	0.47619	0.0508196
Ghir_D10G001680	AT4G04745	0	0.47619	0.0756843
Ghir_A11G025210	#N/A	#N/A	0.47541	0.0260741
Ghir_D12G011280	#N/A	#N/A	0.47482	0.179734
Ghir_A01G007450	AT3G20300	Protein of unknown function (DUF3537)	0.473684	0.0580235
Ghir_A08G013200	#N/A	#N/A	0.473684	0.199619
cpDNA_psbF	#N/A	#N/A	0.473241	0.122646
Ghir_Scaffold2841G000010	#N/A	#N/A	0.472637	0.0373008
Ghir_D10G006480	AT3G13750	beta galactosidase 1	0.471947	0.00160146
Ghir_A08G019000	AT5G41210	glutathione S-transferase THETA 1	0.471698	0.117064
Ghir_Scaffold2436G000040	0	0	0.471429	0.0560186
Ghir_D08G006910	AT3G63430	0	0.470588	0.00699145
Ghir_A10G000930	AT4G21820	binding;calmodulin binding	0.470588	0.15812
Ghir_D06G016500	AT3G20600	Late embryogenesis abundant (LEA) hydroxyproline-rich glycoprotein family	0.470588	0.113077
Ghir_A10G016830	AT4G02380	senescence-associated gene 21	0.470215	0.0159565
Ghir_D13G007390	#N/A	#N/A	0.46988	0.0238831
Ghir_D04G010580	#N/A	#N/A	0.469388	0.01905
Ghir_A05G033100	ATCG01050	NADH-Ubiquinone/plastoquinone (complex I) protein	0.469388	0.0225538
Ghir_A04G003830	AT4G27190	NB-ARC domain-containing disease resistance protein	0.469388	0.116712
Ghir_D03G011840	AT4G25225	0	0.469136	0.007775
Ghir_D09G022690	AT4G14680	Pseudouridine synthase/archaeosine transglycosylase-like family protein	0.469072	0.0178215
cpDNA_psaI	#N/A	#N/A	0.468821	0.113759
Ghir_A05G007770	AT2G28510	Dof-type zinc finger DNA-binding family protein	0.46875	0.0261047
Ghir_D01G018740	AT4G03080	BRI1 suppressor 1 (BSU1)-like 1	0.468208	0.00109831
Ghir_A11G024340	AT1G09815	polymerase delta 4	0.468085	0.0105805
Ghir_A06G008480	AT5G21940	0	0.468085	0.136758
Ghir_D11G005320	AT4G37260	myb domain protein 73	0.467909	0.0152759
Ghir_A12G009560	#N/A	#N/A	0.467742	0.154907
Ghir_Scaffold1523G000020	#N/A	#N/A	0.467532	0.0244235
Ghir_Scaffold2095G000020	#N/A	#N/A	0.467391	0.112559
Ghir_A01G001670	#N/A	#N/A	0.467041	0.00749099
mtDNA_rpl5	#N/A	#N/A	0.466667	0.0370455
Ghir_A11G006520	0	0	0.466667	0.125847
Ghir_A07G002000	AT2G26330	Leucine-rich receptor-like protein kinase family protein	0.466667	0.00144971
Ghir_A02G018580	AT2G18060	vascular related NAC-domain protein 1	0.466667	0.00148039
Ghir_D12G013420	#N/A	#N/A	0.466667	0.002359
Ghir_A08G004750	AT3G62730	0	0.466667	0.00676341
Ghir_A03G017380	AT4G28310	0	0.466667	0.00682844
Ghir_D05G016970	AT1G11260	sugar transporter 1	0.466667	0.0207357
Ghir_A10G002780	AT5G45920	SGNH hydrolase-type esterase superfamily protein	0.466667	0.114255
cpDNA_trnS-GGA	#N/A	#N/A	0.466412	0.122083
Ghir_D07G020530	AT3G07810	RNA-binding (RRM/RBD/RNP motifs) family protein	0.465517	0.00161563
Ghir_D05G020400	AT4G33300	ADR1-like 1	0.465318	0.0174764
Ghir_Scaffold2206G000010	#N/A	#N/A	0.465116	0.018689
Ghir_D11G009430	AT5G23850	Arabidopsis thaliana protein of unknown function (DUF821)	0.465116	0.144353
Ghir_D10G024540	AT2G39650	Protein of unknown function (DUF506)	0.464503	0.0140451
Ghir_D08G009420	AT2G18700	trehalose phosphatase/synthase 11	0.464286	0.0454605
Ghir_D08G013430	AT1G48635	peroxin 3	0.464286	0.0529193
Ghir_A04G000750	0	0	0.464286	0.00470126
Ghir_D07G002020	AT5G21940	0	0.462703	0.0281679
Ghir_A11G015700	AT5G48250	B-box type zinc finger protein with CCT domain	0.462628	0.00108187
Ghir_D08G026380	AT5G51160	Ankyrin repeat family protein	0.462585	0.0477997
Ghir_D03G004360	AT1G78020	Protein of unknown function (DUF581)	0.462536	0.0516518
Ghir_D06G008270	AT3G42725	Putative membrane lipoprotein	0.462185	0.00941322
Ghir_D11G011200	AT1G48300	0	0.462084	0.00333336
Ghir_A01G020340	AT5G03795	Exostosin family protein	0.461538	0.00357262
Ghir_D06G010560	AT4G31020	alpha/beta-Hydrolases superfamily protein	0.461538	0.0035868
Ghir_D05G031080	AT2G40000	ortholog of sugar beet HS1 PRO-1 2	0.461538	0.0641073
Ghir_D05G001190	#N/A	#N/A	0.461538	0.163959
Ghir_A02G014420	AT2G46550	0	0.461538	0.101672
Ghir_D12G028140	#N/A	#N/A	0.461337	0.00313679
Ghir_D01G008970	AT5G60900	receptor-like protein kinase 1	0.460993	0.139545
Ghir_D06G020900	AT1G80640	Protein kinase superfamily protein	0.460317	0.0123282
Ghir_D01G009130	AT3G12830	SAUR-like auxin-responsive protein family	0.460227	0.0208606
Ghir_D11G018600	AT2G17880	Chaperone DnaJ-domain superfamily protein	0.45977	0.0250293
Ghir_D06G020920	AT1G78950	Terpenoid cyclases family protein	0.459596	0.00792747
Ghir_D02G013980	AT1G60860	ARF-GAP domain 2	0.459459	0.0459107
cpDNA_trnE-UUC	#N/A	#N/A	0.459059	0.121176
cpDNA_trnF-GAA	#N/A	#N/A	0.458597	0.115123
Ghir_A05G025980	AT1G75810	0	0.45858	0.00250711
Ghir_D03G008300	#N/A	#N/A	0.458553	0.0436631
Ghir_D12G019860	#N/A	#N/A	0.458333	0.0133713
Ghir_A07G013950	AT4G01720	WRKY family transcription factor	0.458333	0.0577589
Ghir_A07G011930	AT3G44260	Polynucleotidyl transferase, ribonuclease H-like superfamily protein	0.457143	0.0186628
Ghir_A07G020060	#N/A	#N/A	0.455323	0.0425232
Ghir_A09G000790	AT3G59030	MATE efflux family protein	0.454545	0.0141524
Ghir_A11G011040	AT2G17040	NAC domain containing protein 36	0.454545	0.00135671
Ghir_D05G018280	AT4G02210	0	0.454545	0.00204477
Ghir_A09G014510	AT1G52340	NAD(P)-binding Rossmann-fold superfamily protein	0.454545	0.00205829
Ghir_A09G020500	AT5G47470	Nodulin MtN21 /EamA-like transporter family protein	0.454545	0.00293807
Ghir_D11G000410	#N/A	#N/A	0.454545	0.0141794
Ghir_D07G024580	AT3G27150	Galactose oxidase/kelch repeat superfamily protein	0.454545	0.0231301
Ghir_A02G002470	AT3G14640	cytochrome P450, family 72, subfamily A, polypeptide 10	0.454545	0.0415094
Ghir_A09G016730	#N/A	#N/A	0.454545	0.145253
Ghir_D04G010460	AT2G12905	0	0.453846	0.00689401
Ghir_A10G015510	AT2G38600	HAD superfamily, subfamily IIIB acid phosphatase	0.453488	0.00255067
Ghir_A05G000530	AT2G18860	Syntaxin/t-SNARE family protein	0.453202	0.00262531
Ghir_A03G020680	AT3G19290	ABRE binding factor 4	0.453039	0.00137873
mtDNA_nad3	#N/A	#N/A	0.452888	0.00290855
Ghir_D05G017440	AT2G31580	tRNAHis guanylyltransferase	0.452381	0.0749637
Ghir_D07G012540	0	0	0.452381	0.0444312
Ghir_D07G016020	AT3G60520	0	0.451807	0.00378443
Ghir_A08G008300	AT5G12890	UDP-Glycosyltransferase superfamily protein	0.451613	0.17005
cpDNA_trnfM-CAU	#N/A	#N/A	0.451603	0.122693
cpDNA_rps4	#N/A	#N/A	0.451346	0.111067
Ghir_D06G006460	AT3G24420	alpha/beta-Hydrolases superfamily protein	0.451232	0.00187821
Ghir_Scaffold1019G000020	0	0	0.45122	0.0235871
Ghir_D01G001650	#N/A	#N/A	0.450774	0.00364821
Ghir_D11G016570	AT1G05300	zinc transporter 5 precursor	0.45	0.170529
Ghir_A08G022900	0	0	0.45	0.185062
Ghir_D10G006330	AT3G13898	0	0.45	0.00937122
Ghir_A08G025530	0	0	0.449664	0.0281293
Ghir_A12G013680	AT2G25920	0	0.449541	0.00328554
Ghir_D08G018190	AT2G35658	0	0.449541	0.00500137
Ghir_A07G020100	#N/A	#N/A	0.449438	0.0489443
Ghir_D03G008350	ATCG00500	acetyl-CoA carboxylase carboxyl transferase subunit beta	0.448899	0.0368676
Ghir_A07G025130	#N/A	#N/A	0.448276	0.00830862
Ghir_A08G012480	AT1G03020	Thioredoxin superfamily protein	0.448276	0.0330571
Ghir_D10G015450	AT1G04680	Pectin lyase-like superfamily protein	0.448276	0.153225
Ghir_A09G016160	AT3G53950	glyoxal oxidase-related protein	0.448148	0.00333145
Ghir_A10G005660	AT3G13750	beta galactosidase 1	0.448052	0.0208926
Ghir_Scaffold1867G000020	#N/A	#N/A	0.447917	0.0253864
Ghir_D07G025150	AT3G07650	CONSTANS-like 9	0.447826	0.00197978
Ghir_A11G029920	AT1G09530	phytochrome interacting factor 3	0.447368	0.0728037
Ghir_Scaffold1523G000040	0	0	0.447368	0.0192201
mtDNA_rpl10	#N/A	#N/A	0.44717	0.00959429
Ghir_A06G021960	AT1G11300	protein serine/threonine kinases;protein kinases;ATP binding;sugar binding;kinases;carbohydrate binding	0.446809	0.0187542
Ghir_Scaffold1986G000010	#N/A	#N/A	0.446565	0.0136284
mtDNA_GhM_t07	#N/A	#N/A	0.446556	0.119989
Ghir_D12G024970	#N/A	#N/A	0.446429	0.0207023
Ghir_D13G020130	AT5G25170	PPPDE putative thiol peptidase family protein	0.446429	0.0441606
Ghir_Scaffold1081G000010	#N/A	#N/A	0.445946	0.00331119
Ghir_D11G007620	AT5G61430	NAC domain containing protein 100	0.445378	0.112265
Ghir_A02G002880	AT2G29420	glutathione S-transferase tau 7	0.444444	0.0200268
Ghir_D12G006890	AT2G23770	protein kinase family protein / peptidoglycan-binding LysM domain-containing protein	0.444444	0.0200542
Ghir_A13G013560	AT1G55790	Domain of unknown function (DUF2431)	0.444444	0.0221406
Ghir_A07G024990	AT1G12860	basic helix-loop-helix (bHLH) DNA-binding superfamily protein	0.444444	0.034065
Ghir_A05G022920	#N/A	#N/A	0.444444	0.0341049
Ghir_D02G021340	AT4G37700	0	0.444444	0.0342884
Ghir_D13G004800	#N/A	#N/A	0.444444	0.034362
Ghir_D11G016660	AT2G32240	0	0.444444	0.101812
Ghir_A05G019980	AT1G75130	cytochrome P450, family 721, subfamily A, polypeptide 1	0.444444	0.124177
Ghir_A06G006110	#N/A	#N/A	0.444444	0.124229
Ghir_D01G003710	AT1G78430	ROP interactive partner 2	0.444444	0.00164655
Ghir_D10G021890	#N/A	#N/A	0.444444	0.00298444
Ghir_A04G011280	AT4G03420	Protein of unknown function (DUF789)	0.444444	0.00843084
Ghir_D11G034410	#N/A	#N/A	0.444444	0.0641475
Ghir_D06G002820	AT5G49665	Zinc finger (C3HC4-type RING finger) family protein	0.444444	0.175568
Ghir_D05G006410	AT1G80450	VQ motif-containing protein	0.444444	0.199619
Ghir_A12G026780	#N/A	#N/A	0.444444	0.00219671
Ghir_A12G022570	AT5G56480	Bifunctional inhibitor/lipid-transfer protein/seed storage 2S albumin superfamily protein	0.444444	0.176303
Ghir_D05G004090	AT5G21940	0	0.444211	0.00509778
Ghir_A11G034930	AT2G25810	tonoplast intrinsic protein 4;1	0.443702	0.00992902
Ghir_D12G008130	#N/A	#N/A	0.443299	0.0279056
Ghir_D07G003490	AT5G11070	0	0.443131	0.00375781
Ghir_A05G012590	AT5G11160	adenine phosphoribosyltransferase 5	0.443038	0.00836333
Ghir_D05G006540	AT4G31730	glutamine dumper 1	0.443038	0.0658689
Ghir_D03G008340	ATCG00520	unfolded protein binding	0.44291	0.0371242
Ghir_A07G003470	AT5G11070	0	0.442529	0.00881036
Ghir_D07G023050	#N/A	#N/A	0.4425	0.00188284
Ghir_D08G017230	#N/A	#N/A	0.44186	0.00142091
Ghir_D04G002120	#N/A	#N/A	0.441667	0.00339959
Ghir_A09G026590	#N/A	#N/A	0.441341	0.035654
Ghir_D02G015310	AT3G27030	0	0.440789	0.00823314
Ghir_A12G027340	#N/A	#N/A	0.440678	0.0179893
Ghir_A08G010120	AT1G61415	0	0.44	0.00181968
Ghir_D06G000090	AT1G75800	Pathogenesis-related thaumatin superfamily protein	0.44	0.0091214
Ghir_D11G025560	AT3G13540	myb domain protein 5	0.439655	0.0760363
Ghir_D05G026700	AT4G24210	F-box family protein	0.439437	0.00152499
Ghir_Scaffold2856G000020	AT1G06130	glyoxalase 2-4	0.439394	0.0429688
Ghir_A04G011040	AT4G28400	Protein phosphatase 2C family protein	0.438596	0.198852
Ghir_D03G008290	ATCG01130	Ycf1 protein	0.438339	0.0367343
Ghir_A02G016230	AT4G37870	phosphoenolpyruvate carboxykinase 1	0.437908	0.0113133
Ghir_D03G008390	ATCG00680	photosystem II reaction center protein B	0.437581	0.0496859
Ghir_A06G016540	AT1G45063	copper ion binding;electron carriers	0.4375	0.111193
Ghir_D05G001350	AT5G35160	Endomembrane protein 70 protein family	0.4375	0.184756
Ghir_D11G007910	AT3G02120	hydroxyproline-rich glycoprotein family protein	0.4375	0.0167612
Ghir_D13G010170	AT5G02040	prenylated RAB acceptor 1.A1	0.4375	0.0178309
Ghir_D07G007330	AT1G18370	ATP binding microtubule motor family protein	0.4375	0.0249067
Ghir_D12G010550	#N/A	#N/A	0.4375	0.119217
Ghir_A01G011410	AT4G24510	HXXXD-type acyl-transferase family protein	0.436893	0.0548814
cpDNA_rps14	#N/A	#N/A	0.436782	0.0718286
Ghir_A10G006330	AT2G07706	0	0.43596	0.0613222
Ghir_A05G033240	#N/A	#N/A	0.435897	0.0421811
Ghir_D05G000250	AT1G55260	Bifunctional inhibitor/lipid-transfer protein/seed storage 2S albumin superfamily protein	0.435897	0.00478145
Ghir_A05G001340	AT5G11090	serine-rich protein-related	0.435705	0.00924667
Ghir_D03G008320	ATCG00520	unfolded protein binding	0.435301	0.0364298
Ghir_D03G008280	#N/A	#N/A	0.435108	0.0363391
Ghir_A11G015030	AT3G07360	plant U-box 9	0.434783	0.00141216
Ghir_D07G010470	AT1G07795	0	0.434783	0.0111421
Ghir_A07G016170	AT5G43980	plasmodesmata-located protein 1	0.433962	0.00606393
Ghir_A07G020110	#N/A	#N/A	0.433649	0.021571
Ghir_A09G000870	#N/A	#N/A	0.433333	0.0717286
cpDNA_trnG-GCC	#N/A	#N/A	0.433204	0.118013
Ghir_A09G010490	AT5G04760	Duplicated homeodomain-like superfamily protein	0.433071	0.00813768
Ghir_A12G024880	AT5G41880	DNA primases;DNA primases	0.432836	0.00954099
Ghir_A12G014890	#N/A	#N/A	0.432432	0.00225532
Ghir_D02G024550	AT2G16050	Cysteine/Histidine-rich C1 domain family protein	0.432432	0.00615184
Ghir_D13G020710	AT2G25770	Polyketide cyclase/dehydrase and lipid transport superfamily protein	0.432432	0.0697473
Ghir_A11G025970	AT5G36228	nucleic acid binding;zinc ion binding	0.431818	0.0530539
Ghir_A05G033060	0	0	0.431624	0.0413692
Ghir_A08G004310	AT1G66180	Eukaryotic aspartyl protease family protein	0.431154	0.00758795
Ghir_Scaffold2856G000030	AT1G06130	glyoxalase 2-4	0.431034	0.0164746
Ghir_D01G024110	AT1G23090	sulfate transporter 91	0.430948	0.00525696
Ghir_D13G021150	AT2G05940	Protein kinase superfamily protein	0.430769	0.0358028
cpDNA_trnT-GGU	#N/A	#N/A	0.430704	0.13044
Ghir_A05G007870	AT3G63470	serine carboxypeptidase-like 40	0.428571	0.00532617
Ghir_A09G015690	AT3G27010	TEOSINTE BRANCHED 1, cycloidea, PCF (TCP)-domain family protein 20	0.428571	0.00532669
Ghir_A09G022400	AT5G16250	0	0.428571	0.00536379
Ghir_A05G011700	AT4G24250	Seven transmembrane MLO family protein	0.428571	0.00539346
Ghir_D01G020390	AT3G12170	Chaperone DnaJ-domain superfamily protein	0.428571	0.0464114
Ghir_A08G021080	AT2G30090	Acyl-CoA N-acyltransferases (NAT) superfamily protein	0.428571	0.0469622
Ghir_A06G017110	AT1G29050	TRICHOME BIREFRINGENCE-LIKE 38	0.428571	0.047098
Ghir_A08G020560	#N/A	#N/A	0.428571	0.0472313
Ghir_D06G013250	AT1G30760	FAD-binding Berberine family protein	0.428571	0.154646
Ghir_D02G002110	AT5G44440	FAD-binding Berberine family protein	0.428571	0.199619
Ghir_A11G001110	AT4G33270	Transducin family protein / WD-40 repeat family protein	0.428571	0.00237071
Ghir_A10G016310	AT3G27250	0	0.428571	0.0118393
Ghir_D06G000750	AT1G75260	oxidoreductases, acting on NADH or NADPH	0.428571	0.12075
Ghir_D11G005700	AT4G33950	Protein kinase superfamily protein	0.428571	0.186877
Ghir_D01G020590	AT4G24380	0	0.428571	0.199619
Ghir_A11G023070	AT4G24230	acyl-CoA-binding domain 3	0.428571	0.0127921
Ghir_D09G018000	#N/A	#N/A	0.428571	0.00252546
Ghir_D10G001280	AT1G62400	Protein kinase superfamily protein	0.428571	0.00542387
Ghir_A13G022480	AT3G58500	protein phosphatase 2A-4	0.428571	0.0110523
Ghir_D11G032110	#N/A	#N/A	0.428571	0.101866
Ghir_A01G002910	AT4G16110	response regulator 2	0.428571	0.141965
Ghir_D02G019300	AT4G03210	xyloglucan endotransglucosylase/hydrolase 9	0.42807	0.0689598
Ghir_D03G008170	0	0	0.427798	0.0225406
Ghir_A03G022310	AT4G35110	Arabidopsis phospholipase-like protein (PEARLI 4) family	0.427406	0.010101
Ghir_D05G001510	AT5G11090	serine-rich protein-related	0.427035	0.00627675
mtDNA_GhM_t14	#N/A	#N/A	0.426764	0.00594394
Ghir_D03G008410	ATCG00470	ATP synthase epsilon chain	0.426373	0.133006
mtDNA_GhM_t12	#N/A	#N/A	0.426296	0.00501696
Ghir_A09G022610	AT5G01850	Protein kinase superfamily protein	0.42623	0.0013137
mtDNA_GhM_t10	#N/A	#N/A	0.426071	0.00559535
Ghir_D03G008370	ATCG00020	photosystem II reaction center protein A	0.425274	0.0462341
mtDNA_GhM_t11	#N/A	#N/A	0.425197	0.00480317
Ghir_A07G011380	AT5G22810	GDSL-like Lipase/Acylhydrolase superfamily protein	0.424242	0.00642492
Ghir_Scaffold1276G000020	#N/A	#N/A	0.423163	0.0482445
Ghir_D12G011910	#N/A	#N/A	0.423077	0.0583735
Ghir_D10G003320	AT1G28480	Thioredoxin superfamily protein	0.423077	0.165652
mtDNA_atp8	#N/A	#N/A	0.421283	0.00716973
Ghir_A11G025340	0	0	0.421053	0.00170779
Ghir_A05G040510	AT5G04190	phytochrome kinase substrate 4	0.421053	0.126085
Ghir_D02G007100	#N/A	#N/A	0.420168	0.0128202
mtDNA_GhM_t15	#N/A	#N/A	0.420038	0.00362854
Ghir_A12G024890	AT1G64380	Integrase-type DNA-binding superfamily protein	0.419753	0.0107702
Ghir_A13G015450	#N/A	#N/A	0.419753	0.0114027
Ghir_D13G021800	AT1G08510	fatty acyl-ACP thioesterases B	0.419355	0.00143473
Ghir_A03G020530	#N/A	#N/A	0.419355	0.00671805
Ghir_A01G015710	AT4G38770	proline-rich protein 4	0.419355	0.0419807
Ghir_A09G011080	AT2G07706	0	0.418703	0.0503926
Ghir_Scaffold945G000020	AT1G06130	glyoxalase 2-4	0.418182	0.00836118
Ghir_A13G017150	0	0	0.418182	0.0270124
Ghir_D05G016770	#N/A	#N/A	0.418182	0.18983
Ghir_D03G008270	0	0	0.417801	0.0655456
Ghir_A07G020080	#N/A	#N/A	0.417722	0.0157409
Ghir_A08G019400	AT2G07706	0	0.417315	0.0475983
Ghir_A10G002070	#N/A	#N/A	0.416667	0.0132607
Ghir_D06G013860	AT5G54390	HAL2-like	0.416667	0.059139
Ghir_Scaffold3255G000010	#N/A	#N/A	0.416667	0.0194279
Ghir_A05G024150	AT1G11040	HSP40/DnaJ peptide-binding protein	0.416667	0.0196334
Ghir_D03G008380	ATCG00680	photosystem II reaction center protein B	0.415826	0.0494605
Ghir_A08G016210	AT1G32170	xyloglucan endotransglucosylase/hydrolase 30	0.415584	0.0141213
Ghir_A03G015920	AT1G60010	0	0.415094	0.010498
Ghir_D03G004370	AT1G78020	Protein of unknown function (DUF581)	0.414847	0.0156983
cpDNA_trnC-GCA	#N/A	#N/A	0.414787	0.127535
Ghir_A05G032950	#N/A	#N/A	0.414614	0.0631484
Ghir_A05G043180	0	0	0.414508	0.0247187
Ghir_Scaffold2558G000010	#N/A	#N/A	0.414414	0.0242891
Ghir_D12G026890	#N/A	#N/A	0.413919	0.197786
Ghir_D04G006050	AT5G40460	0	0.413793	0.00566287
Ghir_A08G017090	AT4G33950	Protein kinase superfamily protein	0.413223	0.00949747
Ghir_D01G012760	ATMG00180	cytochrome C biogenesis 452	0.413052	0.00105303
mtDNA_rpl2	#N/A	#N/A	0.412371	0.0441781
Ghir_D05G006750	AT2G24520	H(+)-ATPase 5	0.411765	0.00348418
Ghir_A12G028640	AT1G10560	plant U-box 18	0.411765	0.159297
Ghir_D03G017970	AT5G47390	myb-like transcription factor family protein	0.411765	0.0660396
Ghir_A05G037060	AT5G40390	Raffinose synthase family protein	0.411765	0.0722982
Ghir_A07G020090	#N/A	#N/A	0.411444	0.0500607
Ghir_D13G016090	AT3G15270	squamosa promoter binding protein-like 5	0.410959	0.110187
Ghir_A05G029210	0	0	0.410488	0.0707689
mtDNA_GhM_t13	#N/A	#N/A	0.410421	0.00343176
Ghir_A07G000960	AT5G56550	oxidative stress 3	0.410341	0.00691512
Ghir_A07G016120	AT5G44010	0	0.410084	0.0454216
Ghir_D08G004520	AT1G66180	Eukaryotic aspartyl protease family protein	0.409201	0.00624465
Ghir_A05G002840	AT4G26270	phosphofructokinase 3	0.409091	0.0514124
Ghir_A13G004860	AT5G28730	0	0.40884	0.0759355
Ghir_D08G012230	#N/A	#N/A	0.40873	0.0550545
mtDNA_rps12	#N/A	#N/A	0.408551	0.00190942
Ghir_A11G008450	AT3G60540	Preprotein translocase Sec, Sec61-beta subunit protein	0.408163	0.0137159
Ghir_A10G014390	AT5G48940	Leucine-rich repeat transmembrane protein kinase family protein	0.408163	0.0212353
Ghir_A09G007670	AT1G11700	Protein of unknown function, DUF584	0.40796	0.001539
Ghir_A08G025510	AT5G51160	Ankyrin repeat family protein	0.407895	0.0677182
Ghir_A05G043200	#N/A	#N/A	0.407692	0.00992146
Ghir_A07G007720	#N/A	#N/A	0.407407	0.00347609
Ghir_A11G004310	AT3G48770	DNA binding;ATP binding	0.407407	0.0264136
Ghir_A12G010670	AT2G44640	0	0.407407	0.0709647
Ghir_D05G039560	#N/A	#N/A	0.407159	0.0259138
Ghir_A05G043210	#N/A	#N/A	0.40708	0.0074211
mtDNA_GhM_t08	#N/A	#N/A	0.40672	0.00519276
Ghir_A05G035960	AT2G39920	HAD superfamily, subfamily IIIB acid phosphatase	0.40625	0.072489
Ghir_A11G025950	0	0	0.405172	0.0106917
Ghir_D06G020930	AT1G78955	camelliol C synthase 1	0.404872	0.00154476
Ghir_D05G014690	AT3G05320	O-fucosyltransferase family protein	0.404762	0.132717
Ghir_Scaffold1270G000010	#N/A	#N/A	0.404762	0.0682871
Ghir_D12G016420	#N/A	#N/A	0.404255	0.00132933
Ghir_A05G020840	AT1G45249	abscisic acid responsive elements-binding factor 2	0.403846	0.0431935
mtDNA_GhM_t09	#N/A	#N/A	0.403796	0.00527402
Ghir_A11G025960	0	0	0.403509	0.0354814
Ghir_A09G012420	AT1G28110	serine carboxypeptidase-like 45	0.403048	0.00273654
Ghir_D06G022360	AT1G29760	Putative adipose-regulatory protein (Seipin)	0.402439	0.0446902
Ghir_A13G001540	AT2G40000	ortholog of sugar beet HS1 PRO-1 2	0.402174	0.0566658
Ghir_D05G008390	AT2G27500	Glycosyl hydrolase superfamily protein	0.401099	0.0561147
Ghir_D12G016510	#N/A	#N/A	0.4	0.00700139
Ghir_A08G011870	AT3G49530	NAC domain containing protein 62	0.4	0.00704284
Ghir_A01G017830	AT1G09830	Glycinamide ribonucleotide (GAR) synthetase	0.4	0.0499492
Ghir_D11G005850	AT1G78130	Major facilitator superfamily protein	0.4	0.169262
Ghir_A05G001560	AT4G32272	Nucleotide/sugar transporter family protein	0.4	0.00136074
Ghir_A09G015850	AT5G03230	Protein of unknown function, DUF584	0.4	0.00156006
Ghir_D02G005090	AT4G15630	Uncharacterised protein family (UPF0497)	0.4	0.00206774
Ghir_A13G021820	#N/A	#N/A	0.4	0.00221895
Ghir_A01G020970	AT2G28550	related to AP2.7	0.4	0.00415054
Ghir_A05G041340	AT5G13810	Glutaredoxin family protein	0.4	0.00416046
Ghir_A08G015900	AT4G19120	S-adenosyl-L-methionine-dependent methyltransferases superfamily protein	0.4	0.00421816
Ghir_A09G001650	AT5G48600	structural maintenance of chromosome 3	0.4	0.00421894
Ghir_A09G016550	AT2G37590	DNA binding with one finger 2.4	0.4	0.00425053
Ghir_A11G014660	AT4G08850	Leucine-rich repeat receptor-like protein kinase family protein	0.4	0.00427277
Ghir_D07G005060	0	0	0.4	0.00430481
Ghir_D09G016280	AT3G09550	Ankyrin repeat family protein	0.4	0.00431201
Ghir_D12G025580	#N/A	#N/A	0.4	0.00434139
Ghir_A02G004130	AT4G14330	P-loop containing nucleoside triphosphate hydrolases superfamily protein	0.4	0.0043689
Ghir_A08G004470	AT2G47360	0	0.4	0.0043934
Ghir_A09G025200	AT5G49120	Protein of unknown function (DUF581)	0.4	0.00442734
Ghir_A11G004030	AT5G23100	Protein of unknown function, DUF617	0.4	0.00449392
Ghir_A11G013230	AT4G14815	Bifunctional inhibitor/lipid-transfer protein/seed storage 2S albumin superfamily protein	0.4	0.00449797
Ghir_D03G001820	AT2G23740	nucleic acid binding;sequence-specific DNA binding transcription factors;zinc ion binding	0.4	0.00451168
Ghir_D07G024010	AT3G01570	Oleosin family protein	0.4	0.00452079
Ghir_D12G014280	#N/A	#N/A	0.4	0.00454617
Ghir_D04G004080	AT2G42830	K-box region and MADS-box transcription factor family protein	0.4	0.00959217
Ghir_A05G019380	AT1G75450	cytokinin oxidase 5	0.4	0.00985642
Ghir_D10G012180	AT2G38550	Transmembrane proteins 14C	0.4	0.00986628
Ghir_A09G011680	AT2G26760	Cyclin B1;4	0.4	0.0389072
Ghir_D05G004230	AT1G54200	0	0.4	0.0394257
Ghir_D05G010760	AT3G51780	BCL-2-associated athanogene 4	0.4	0.0397372
Ghir_D11G005940	AT5G10010	0	0.4	0.0402098
Ghir_A05G026790	AT4G07960	Cellulose-synthase-like C12	0.4	0.0403621
Ghir_D05G022870	AT5G64260	EXORDIUM like 2	0.4	0.0552291
Ghir_A01G021630	AT5G02430	Transducin/WD40 repeat-like superfamily protein	0.4	0.102198
Ghir_D13G004430	#N/A	#N/A	0.4	0.102783
Ghir_A10G007520	AT1G15520	pleiotropic drug resistance 12	0.4	0.102937
Ghir_A11G027510	AT3G04850	Tesmin/TSO1-like CXC domain-containing protein	0.4	0.103217
Ghir_A05G004730	#N/A	#N/A	0.4	0.147703
Ghir_A10G000850	AT1G50660	0	0.4	0.148355
Ghir_A08G016270	AT3G03000	EF hand calcium-binding protein family	0.4	0.165076
Ghir_D13G001600	#N/A	#N/A	0.4	0.173827
Ghir_A08G007710	AT5G62000	auxin response factor 2	0.4	0.193265
Ghir_D12G028120	#N/A	#N/A	0.4	0.199619
Ghir_D11G002210	AT1G63220	Calcium-dependent lipid-binding (CaLB domain) family protein	0.4	0.199619
Ghir_D05G021670	AT1G58440	FAD/NAD(P)-binding oxidoreductase family protein	0.4	0.00118809
Ghir_D07G006650	#N/A	#N/A	0.4	0.00457658
Ghir_D09G011590	AT1G51460	ABC-2 type transporter family protein	0.4	0.0143225
Ghir_A08G009920	#N/A	#N/A	0.4	0.0155962
Ghir_D11G021280	AT4G24230	acyl-CoA-binding domain 3	0.4	0.0206328
Ghir_D12G029460	#N/A	#N/A	0.4	0.194318
mtDNA_ccmB	#N/A	#N/A	0.399371	0.00521838
Ghir_A05G043170	0	0	0.399209	0.0113451
Ghir_A09G003430	#N/A	#N/A	0.398496	0.0112771
Ghir_D05G025860	#N/A	#N/A	0.397561	0.00182284
Ghir_A08G010110	AT1G61415	0	0.396552	0.00164848
Ghir_A05G020460	AT1G47720	Primosome PriB/single-strand DNA-binding	0.396226	0.0155601
Ghir_A05G017510	AT1G19020	0	0.396226	0.0412827
Ghir_A07G011250	AT2G27970	CDK-subunit 2	0.395349	0.161627
Ghir_A05G013620	AT3G16500	phytochrome-associated protein 1	0.393443	0.00178505
Ghir_A13G000450	AT3G56360	0	0.392917	0.154095
Ghir_Scaffold2227G000020	#N/A	#N/A	0.392857	0.0141118
Ghir_D12G013520	#N/A	#N/A	0.392157	0.0173016
Ghir_A11G014490	AT5G48850	Tetratricopeptide repeat (TPR)-like superfamily protein	0.391304	0.00602271
Ghir_D04G010570	0	0	0.390244	0.00822898
Ghir_D01G006210	#N/A	#N/A	0.389899	0.167581
Ghir_D13G024780	AT2G39640	glycosyl hydrolase family 17 protein	0.388889	0.00256885
Ghir_D04G001520	AT5G05340	Peroxidase superfamily protein	0.388235	0.0170156
Ghir_D09G009590	AT5G58740	HSP20-like chaperones superfamily protein	0.386364	0.0091982
Ghir_A09G003420	0	0	0.385965	0.0104415
Ghir_A01G022830	0	0	0.384615	0.0161661
Ghir_A07G002350	AT5G56750	N-MYC downregulated-like 1	0.384615	0.00689401
Ghir_A11G032150	AT5G27700	Ribosomal protein S21e	0.384615	0.00698414
Ghir_D01G017120	AT2G21180	0	0.384615	0.0153739
Ghir_D12G008140	AT1G20140	SKP1-like 4	0.384615	0.109168
Ghir_A09G012500	#N/A	#N/A	0.384173	0.00600267
Ghir_D13G016040	AT5G53870	early nodulin-like protein 1	0.383929	0.12296
cpDNA_GolaCr001	#N/A	#N/A	0.38308	0.0181626
Ghir_D05G034500	#N/A	#N/A	0.382979	0.0169932
Ghir_D05G029700	AT3G24240	Leucine-rich repeat receptor-like protein kinase family protein	0.382353	0.137272
Ghir_D03G008430	#N/A	#N/A	0.381332	0.126437
Ghir_D05G033590	AT4G13840	HXXXD-type acyl-transferase family protein	0.38125	0.145612
Ghir_Scaffold2047G000010	0	0	0.380952	0.0240153
Ghir_A08G007000	AT3G63280	NIMA-related kinase 4	0.380952	0.0548584
cpDNA_psaB	#N/A	#N/A	0.380208	0.0590166
Ghir_Scaffold2436G000030	#N/A	#N/A	0.37963	0.045313
Ghir_D12G021620	#N/A	#N/A	0.378641	0.146854
Ghir_A02G015490	0	0	0.37819	0.0732833
Ghir_D11G001350	AT5G52900	0	0.377953	0.15217
Ghir_Scaffold3004G000010	#N/A	#N/A	0.377483	0.0135719
Ghir_D03G008400	ATCG00420	NADH dehydrogenase subunit J	0.377483	0.120518
Ghir_D03G016640	AT1G17230	Leucine-rich receptor-like protein kinase family protein	0.376471	0.00278448
Ghir_A04G005820	0	0	0.376455	0.0207949
Ghir_D02G014580	AT1G03400	2-oxoglutarate (2OG) and Fe(II)-dependent oxygenase superfamily protein	0.375246	0.187482
Ghir_D03G013520	AT5G59480	Haloacid dehalogenase-like hydrolase (HAD) superfamily protein	0.375	0.151027
Ghir_D09G017620	AT4G31850	proton gradient regulation 3	0.375	0.00167468
Ghir_D07G002360	AT5G56750	N-MYC downregulated-like 1	0.375	0.00302371
Ghir_A01G000670	AT4G33950	Protein kinase superfamily protein	0.375	0.008537
Ghir_Scaffold2026G000010	#N/A	#N/A	0.375	0.00861729
Ghir_A05G040420	AT1G17860	Kunitz family trypsin and protease inhibitor protein	0.375	0.00864357
Ghir_A10G000570	AT4G05520	EPS15 homology domain 2	0.375	0.00864761
Ghir_A11G035580	AT5G01260	Carbohydrate-binding-like fold	0.375	0.00872315
Ghir_D05G035990	AT4G27190	NB-ARC domain-containing disease resistance protein	0.375	0.00877644
Ghir_D09G022550	AT4G14740	Plant protein of unknown function (DUF828) with plant pleckstrin homology-like region	0.375	0.0533155
Ghir_D09G023780	AT5G18930	Adenosylmethionine decarboxylase family protein	0.375	0.0539681
Ghir_A11G005880	AT4G39860	0	0.375	0.00461984
Ghir_D10G026960	#N/A	#N/A	0.375	0.0106917
Ghir_D10G025070	AT3G55550	Concanavalin A-like lectin protein kinase family protein	0.375	0.155861
Ghir_A01G000510	AT2G16280	3-ketoacyl-CoA synthase 9	0.375	0.166417
Ghir_Scaffold559G000010	#N/A	#N/A	0.375	0.00586663
Ghir_D13G011110	AT3G01170	Ribosomal protein L34e superfamily protein	0.375	0.0345213
Ghir_A11G001400	AT4G23810	WRKY family transcription factor	0.375	0.0345213
Ghir_A05G000640	AT5G57560	Xyloglucan endotransglucosylase/hydrolase family protein	0.375	0.0347913
Ghir_A10G006940	AT3G27060	Ferritin/ribonucleotide reductase-like family protein	0.375	0.0624716
Ghir_D10G022050	AT3G48310	cytochrome P450, family 71, subfamily A, polypeptide 22	0.375	0.199619
Ghir_A05G008380	#N/A	#N/A	0.374468	0.00485898
Ghir_A05G003980	AT5G21940	0	0.373563	0.0211391
Ghir_A05G033360	#N/A	#N/A	0.37303	0.0200004
Ghir_A10G021440	AT2G39420	alpha/beta-Hydrolases superfamily protein	0.372881	0.00482462
Ghir_Scaffold866G000010	#N/A	#N/A	0.372881	0.0172616
Ghir_A05G000090	AT1G55260	Bifunctional inhibitor/lipid-transfer protein/seed storage 2S albumin superfamily protein	0.371429	0.00126027
Ghir_A05G024200	AT1G21722	0	0.371429	0.00661316
Ghir_A13G015310	AT5G53870	early nodulin-like protein 1	0.371429	0.0274296
Ghir_Scaffold1867G000030	0	0	0.371429	0.00726968
Ghir_Scaffold2227G000030	#N/A	#N/A	0.370968	0.00951722
Ghir_A13G020900	AT4G26080	Protein phosphatase 2C family protein	0.370732	0.0762188
cpDNA_trnQ-UUG	#N/A	#N/A	0.370459	0.148767
Ghir_D06G009360	AT5G11970	Protein of unknown function (DUF3511)	0.37037	0.0669434
Ghir_D01G002420	AT4G14440	3-hydroxyacyl-CoA dehydratase 1	0.37037	0.129768
Ghir_Scaffold2558G000030	#N/A	#N/A	0.369565	0.00355916
Ghir_A10G001680	#N/A	#N/A	0.369231	0.0494605
Ghir_Scaffold1081G000030	0	0	0.369048	0.0161549
Ghir_D10G020290	AT5G12380	annexin 8	0.368421	0.022478
Ghir_A05G021940	AT5G49630	amino acid permease 6	0.368116	0.00600272
Ghir_D08G012440	AT4G23880	0	0.367503	0.0337764
Ghir_D12G012440	#N/A	#N/A	0.367347	0.0122413
Ghir_A13G022330	AT5G57685	glutamine dumper 3	0.366864	0.0231675
cpDNA_GolaCr008	#N/A	#N/A	0.36621	0.016271
Ghir_Scaffold2206G000040	#N/A	#N/A	0.366171	0.0129991
Ghir_D03G008440	0	0	0.365572	0.128554
Ghir_Scaffold977G000010	0	0	0.365385	0.0191268
Ghir_A08G002810	#N/A	#N/A	0.363636	0.137799
Ghir_D12G025660	#N/A	#N/A	0.363636	0.00360166
Ghir_A10G003100	AT1G29340	plant U-box 17	0.363636	0.00779877
Ghir_A03G002650	ATCG00360	Tetratricopeptide repeat (TPR)-like superfamily protein	0.363636	0.0181722
Ghir_A10G004890	AT1G09200	Histone superfamily protein	0.363636	0.0196778
Ghir_D10G001780	AT1G61820	beta glucosidase 46	0.363636	0.0334278
Ghir_A12G021220	AT5G63135	0	0.363636	0.0746969
Ghir_D05G010020	AT3G45650	nitrate excretion transporter1	0.363636	0.156331
Ghir_D04G005930	AT1G53580	glyoxalase II 3	0.362934	0.00222314
Ghir_A05G043160	#N/A	#N/A	0.361702	0.0199607
Ghir_D05G036280	AT1G53035	0	0.361702	0.024814
Ghir_D03G001440	AT5G49555	FAD/NAD(P)-binding oxidoreductase family protein	0.36	0.0112374
Ghir_A03G002630	#N/A	#N/A	0.36	0.0264694
Ghir_D04G015650	AT4G03420	Protein of unknown function (DUF789)	0.358974	0.134752
Ghir_D02G004720	AT4G21865	0	0.358974	0.125245
Ghir_A05G043030	#N/A	#N/A	0.357576	0.0213228
Ghir_A05G000380	AT5G57340	0	0.357143	0.00228005
Ghir_A05G018560	AT1G76160	SKU5 similar 5	0.357143	0.00943793
Ghir_D13G002210	#N/A	#N/A	0.357143	0.0727534
Ghir_A10G006320	0	0	0.356915	0.0568769
Ghir_Scaffold1636G000020	0	0	0.356164	0.0127166
Ghir_A06G000790	AT5G42800	dihydroflavonol 4-reductase	0.355932	0.060089
Ghir_A09G024310	AT4G14305	Peroxisomal membrane 22 kDa (Mpv17/PMP22) family protein	0.355932	0.0127739
Ghir_Scaffold3235G000010	#N/A	#N/A	0.354839	0.0473974
Ghir_A03G007430	AT1G67750	Pectate lyase family protein	0.354167	0.182512
Ghir_D02G016360	AT3G60350	ARABIDILLO-2	0.352941	0.0555619
Ghir_A01G022450	AT3G51680	NAD(P)-binding Rossmann-fold superfamily protein	0.352941	0.103493
Ghir_D11G000010	AT3G08850	HEAT repeat ;WD domain, G-beta repeat protein protein	0.352941	0.00113009
Ghir_A05G033220	#N/A	#N/A	0.351351	0.0126059
Ghir_D10G005450	AT5G57330	Galactose mutarotase-like superfamily protein	0.35	0.199619
Ghir_D01G000140	AT5G09810	actin 7	0.349765	0.0364809
Ghir_A07G020040	#N/A	#N/A	0.347962	0.0108123
Ghir_D06G014900	AT1G29195	0	0.347826	0.00125926
Ghir_D08G000350	#N/A	#N/A	0.347826	0.0349664
Ghir_D06G005250	AT5G14890	NHL domain-containing protein	0.347826	0.0351422
Ghir_A05G018480	AT4G35190	Putative lysine decarboxylase family protein	0.347826	0.0360077
Ghir_Scaffold823G000010	#N/A	#N/A	0.347518	0.0183934
Ghir_A09G017270	AT3G09032	0	0.347368	0.065235
Ghir_D02G012120	0	0	0.347171	0.0172554
Ghir_A08G025550	AT5G43200	Zinc finger, C3HC4 type (RING finger) family protein	0.346939	0.00322456
Ghir_A03G002640	#N/A	#N/A	0.346154	0.0324924
Ghir_A02G011260	#N/A	#N/A	0.346154	0.00997576
Ghir_A03G020560	AT2G15440	Protein of unknown function (DUF579)	0.346154	0.0165992
Ghir_D02G022590	AT1G22930	T-complex protein 11	0.345638	0.0175188
Ghir_Scaffold2095G000030	0	0	0.345455	0.0417641
Ghir_A11G035320	AT5G02230	Haloacid dehalogenase-like hydrolase (HAD) superfamily protein	0.343284	0.00572073
Ghir_D08G001710	AT5G19875	0	0.342857	0.00665839
Ghir_D03G003350	AT4G37870	phosphoenolpyruvate carboxykinase 1	0.342657	0.0100721
Ghir_D01G014150	#N/A	#N/A	0.342105	0.0231976
Ghir_A11G019270	#N/A	#N/A	0.341463	0.0175333
Ghir_D12G017870	#N/A	#N/A	0.341176	0.18089
Ghir_A11G017030	#N/A	#N/A	0.340909	0.0548363
Ghir_A10G009600	AT3G51130	0	0.34	0.010902
Ghir_Scaffold2095G000010	#N/A	#N/A	0.339286	0.0105549
Ghir_D03G008420	0	0	0.339151	0.0207745
Ghir_A03G017970	AT4G03210	xyloglucan endotransglucosylase/hydrolase 9	0.337838	0.0458166
Ghir_Scaffold2123G000010	#N/A	#N/A	0.336643	0.020587
Ghir_D05G039580	#N/A	#N/A	0.336117	0.0185037
Ghir_A09G016970	AT3G53980	Bifunctional inhibitor/lipid-transfer protein/seed storage 2S albumin superfamily protein	0.334862	0.183642
Ghir_D07G011270	AT2G28200	C2H2-type zinc finger family protein	0.334821	0.00325419
Ghir_D07G015150	AT2G46170	Reticulon family protein	0.333333	0.0143389
Ghir_A06G003410	AT4G09060	0	0.333333	0.0145721
Ghir_A13G008320	AT1G26610	C2H2-like zinc finger protein	0.333333	0.0562996
Ghir_D01G012770	AT1G24560	0	0.333333	0.0563098
Ghir_D12G014210	#N/A	#N/A	0.333333	0.00117371
Ghir_D11G005880	AT5G10110	0	0.333333	0.00208957
Ghir_A09G016630	AT2G37540	NAD(P)-binding Rossmann-fold superfamily protein	0.333333	0.0021086
Ghir_D01G015900	#N/A	#N/A	0.333333	0.00211838
Ghir_D05G038870	0	0	0.333333	0.00240107
Ghir_D07G002510	#N/A	#N/A	0.333333	0.00244445
Ghir_Scaffold816G000010	#N/A	#N/A	0.333333	0.00245889
Ghir_A07G020070	#N/A	#N/A	0.333333	0.0455989
Ghir_D10G019250	AT1G13960	WRKY DNA-binding protein 4	0.333333	0.0461247
Ghir_D13G023790	#N/A	#N/A	0.333333	0.0475513
Ghir_D08G027010	AT2G26070	Protein of unknown function (DUF778)	0.333333	0.104783
Ghir_A09G019270	AT5G24310	ABL interactor-like protein 3	0.333333	0.114808
Ghir_A12G024900	AT1G64390	glycosyl hydrolase 9C2	0.333333	0.167122
Ghir_D12G028030	#N/A	#N/A	0.333333	0.182101
Ghir_D04G003420	AT4G33440	Pectin lyase-like superfamily protein	0.333333	0.199619
Ghir_D04G000540	AT3G10370	FAD-dependent oxidoreductase family protein	0.333333	0.199619
Ghir_D09G011880	AT5G12920	Transducin/WD40 repeat-like superfamily protein	0.333333	0.199619
Ghir_D12G001840	AT4G34350	4-hydroxy-3-methylbut-2-enyl diphosphate reductase	0.333333	0.00126429
Ghir_D13G025530	AT2G30140	UDP-Glycosyltransferase superfamily protein	0.333333	0.00136458
Ghir_D04G002420	AT5G04190	phytochrome kinase substrate 4	0.333333	0.00349976
Ghir_D13G001970	#N/A	#N/A	0.333333	0.00352799
Ghir_Scaffold2227G000040	0	0	0.333333	0.00775002
Ghir_A02G000510	AT5G01820	serine/threonine protein kinase 1	0.333333	0.0119472
Ghir_A06G013890	AT5G60200	TARGET OF MONOPTEROS 6	0.333333	0.0119757
Ghir_A10G010700	AT5G43400	Uncharacterised conserved protein UCP015417, vWA	0.333333	0.0120209
Ghir_D08G004330	#N/A	#N/A	0.333333	0.0121114
Ghir_D08G007340	AT1G03170	Protein of unknown function (DUF3049)	0.333333	0.0121419
Ghir_A05G037840	#N/A	#N/A	0.333333	0.0121892
Ghir_A08G021280	AT2G30270	Protein of unknown function (DUF567)	0.333333	0.0151003
Ghir_D12G015290	#N/A	#N/A	0.333333	0.0189839
Ghir_A02G014350	AT4G40020	Myosin heavy chain-related protein	0.333333	0.0294051
Ghir_A10G010940	AT2G33380	Caleosin-related family protein	0.333333	0.0295299
Ghir_D05G005720	AT5G11170	DEAD/DEAH box RNA helicase family protein	0.333333	0.0296647
Ghir_D05G012360	AT1G80060	Ubiquitin-like superfamily protein	0.333333	0.0298812
Ghir_D09G009170	AT3G01410	Polynucleotidyl transferase, ribonuclease H-like superfamily protein	0.333333	0.0299733
Ghir_D10G003800	AT4G18960	K-box region and MADS-box transcription factor family protein	0.333333	0.0301379
Ghir_A02G006780	AT1G11300	protein serine/threonine kinases;protein kinases;ATP binding;sugar binding;kinases;carbohydrate binding	0.333333	0.0301795
Ghir_A05G009800	AT1G08670	ENTH/VHS family protein	0.333333	0.0302216
Ghir_A12G019080	AT1G74360	Leucine-rich repeat protein kinase family protein	0.333333	0.0302818
Ghir_D01G013410	AT5G06440	0	0.333333	0.0304422
Ghir_D02G001700	AT4G02180	DC1 domain-containing protein	0.333333	0.0305022
Ghir_D02G024460	AT4G17000	0	0.333333	0.0305022
Ghir_D05G012490	#N/A	#N/A	0.333333	0.0306731
Ghir_D05G038770	AT5G07280	Leucine-rich repeat transmembrane protein kinase	0.333333	0.0308045
Ghir_D07G018180	AT3G07810	RNA-binding (RRM/RBD/RNP motifs) family protein	0.333333	0.0310515
Ghir_D10G001690	AT5G52890	AT hook motif-containing protein	0.333333	0.0311746
Ghir_D13G000220	#N/A	#N/A	0.333333	0.0312597
Ghir_D13G011860	AT1G54790	GDSL-like Lipase/Acylhydrolase superfamily protein	0.333333	0.0313254
Ghir_A05G021220	AT4G37320	cytochrome P450, family 81, subfamily D, polypeptide 5	0.333333	0.0315869
Ghir_A10G000650	AT4G22130	STRUBBELIG-receptor family 8	0.333333	0.031618
Ghir_D06G002770	AT3G14460	LRR and NB-ARC domains-containing disease resistance protein	0.333333	0.031681
Ghir_D10G001020	AT5G44400	FAD-binding Berberine family protein	0.333333	0.0320756
Ghir_D11G008460	AT2G45080	cyclin p3;1	0.333333	0.0321698
Ghir_D13G014840	AT3G20150	Kinesin motor family protein	0.333333	0.0322538
Ghir_A12G027630	#N/A	#N/A	0.333333	0.123727
Ghir_A01G021060	AT5G02790	Glutathione S-transferase family protein	0.333333	0.135788
Ghir_Scaffold2988G000010	#N/A	#N/A	0.331915	0.0208987
Ghir_A08G006810	AT3G63430	0	0.331683	0.00133504
Ghir_Scaffold2841G000020	0	0	0.329609	0.0284191
Ghir_A09G003410	#N/A	#N/A	0.329412	0.00277916
Ghir_D04G019730	AT3G13080	multidrug resistance-associated protein 3	0.328889	0.00623003
Ghir_D05G020710	AT3G19270	cytochrome P450, family 707, subfamily A, polypeptide 4	0.328571	0.130818
Ghir_D12G011900	#N/A	#N/A	0.328333	0.0275901
Ghir_D12G022310	#N/A	#N/A	0.328	0.0073945
Ghir_A07G014520	AT1G01300	Eukaryotic aspartyl protease family protein	0.327586	0.125928
Ghir_A05G043040	0	0	0.326923	0.0133308
Ghir_A05G033230	#N/A	#N/A	0.326271	0.0165228
Ghir_D10G003240	AT2G33850	0	0.325991	0.128878
Ghir_D06G000680	AT5G42800	dihydroflavonol 4-reductase	0.325117	0.066577
Ghir_Scaffold1019G000010	#N/A	#N/A	0.323529	0.00609999
Ghir_D11G016380	#N/A	#N/A	0.323529	0.0137718
Ghir_D06G020570	AT3G56400	WRKY DNA-binding protein 70	0.322289	0.168551
Ghir_D06G022020	AT2G43000	NAC domain containing protein 42	0.321429	0.00160908
Ghir_D02G009270	AT1G45688	0	0.321429	0.00906319
Ghir_D02G001650	#N/A	#N/A	0.321429	0.023515
Ghir_D07G012430	AT2G27130	Bifunctional inhibitor/lipid-transfer protein/seed storage 2S albumin superfamily protein	0.320755	0.113286
Ghir_D01G017200	AT4G38770	proline-rich protein 4	0.319328	0.0168782
Ghir_D13G023890	#N/A	#N/A	0.318182	0.0483899
Ghir_D05G039570	AT4G29090	Ribonuclease H-like superfamily protein	0.316279	0.0152531
Ghir_D06G003410	AT5G65380	MATE efflux family protein	0.314286	0.0642055
Ghir_A12G025120	AT5G24310	ABL interactor-like protein 3	0.314286	0.0738696
Ghir_A05G006370	AT5G10770	Eukaryotic aspartyl protease family protein	0.314286	0.158005
Ghir_D05G018520	0	0	0.313423	0.0757799
Ghir_A05G013910	AT3G13750	beta galactosidase 1	0.3125	0.00317094
Ghir_A08G016300	AT2G35470	0	0.3125	0.00617059
Ghir_A05G029680	AT5G02420	0	0.3125	0.0244832
Ghir_D12G011890	#N/A	#N/A	0.309211	0.0128349
Ghir_D10G023020	AT2G37060	nuclear factor Y, subunit B8	0.307692	0.0497513
Ghir_D10G023010	AT3G54770	RNA-binding (RRM/RBD/RNP motifs) family protein	0.307692	0.1529
Ghir_D13G021720	AT5G57050	Protein phosphatase 2C family protein	0.306122	0.023826
Ghir_D11G006540	AT5G13870	xyloglucan endotransglucosylase/hydrolase 5	0.304348	0.0267309
Ghir_D09G016110	AT2G37540	NAD(P)-binding Rossmann-fold superfamily protein	0.30303	0.00132543
Ghir_D07G018920	AT1G06900	Insulinase (Peptidase family M16) family protein	0.30303	0.0282355
Ghir_Scaffold2227G000010	#N/A	#N/A	0.301724	0.00471274
Ghir_A05G001630	AT5G20190	Tetratricopeptide repeat (TPR)-like superfamily protein	0.301587	0.0607747
Ghir_D03G007800	AT5G04170	Calcium-binding EF-hand family protein	0.300211	0.143549
Ghir_A12G009580	#N/A	#N/A	0.3	0.00919044
Ghir_D13G013990	AT1G79250	AGC kinase 1.7	0.3	0.0592188
Ghir_D11G033530	#N/A	#N/A	0.3	0.138191
Ghir_D05G000380	AT5G57150	basic helix-loop-helix (bHLH) DNA-binding superfamily protein	0.3	0.151453
Ghir_A12G021600	AT5G45490	P-loop containing nucleoside triphosphate hydrolases superfamily protein	0.3	0.0612368
Ghir_D10G018870	0	0	0.297872	0.170446
Ghir_A12G027990	AT1G73805	Calmodulin binding protein-like	0.296296	0.151692
Ghir_A05G012790	AT1G80230	Rubredoxin-like superfamily protein	0.295455	0.00789772
Ghir_D09G020530	AT4G13710	Pectin lyase-like superfamily protein	0.294118	0.154848
Ghir_A02G019190	AT2G17040	NAC domain containing protein 36	0.293578	0.149464
Ghir_A08G002780	AT3G15020	Lactate/malate dehydrogenase family protein	0.293103	0.133759
Ghir_A10G002530	AT1G28480	Thioredoxin superfamily protein	0.291139	0.164297
Ghir_A09G026490	#N/A	#N/A	0.291045	0.00562138
Ghir_A03G018830	AT2G17230	EXORDIUM like 5	0.290909	0.00799949
Ghir_A07G001390	AT4G29820	homolog of CFIM-25	0.29	0.0360961
Ghir_Scaffold2206G000050	#N/A	#N/A	0.289037	0.0246676
Ghir_Scaffold866G000030	#N/A	#N/A	0.2875	0.0182821
Ghir_A06G002940	0	0	0.287356	0.00312778
Ghir_A03G018670	#N/A	#N/A	0.285714	0.00168516
Ghir_D05G008770	#N/A	#N/A	0.285714	0.0202723
Ghir_A11G008210	AT2G44840	ethylene-responsive element binding factor 13	0.285714	0.0203908
Ghir_D13G002190	#N/A	#N/A	0.285714	0.035184
Ghir_A12G025850	AT4G27590	Heavy metal transport/detoxification superfamily protein	0.285714	0.105466
Ghir_A02G005130	AT3G16730	0	0.285714	0.106262
Ghir_D13G023870	AT3G05600	alpha/beta-Hydrolases superfamily protein	0.285714	0.107124
Ghir_A01G016490	#N/A	#N/A	0.285714	0.124355
Ghir_D11G014950	AT3G25130	0	0.285714	0.124711
Ghir_A05G009370	AT1G07400	HSP20-like chaperones superfamily protein	0.285714	0.0481961
Ghir_A09G026500	#N/A	#N/A	0.284211	0.00258024
Ghir_A05G043020	#N/A	#N/A	0.282051	0.0228204
Ghir_D05G012570	AT3G15630	0	0.280893	0.00190693
Ghir_A09G026480	#N/A	#N/A	0.27907	0.0374246
Ghir_Scaffold1523G000030	#N/A	#N/A	0.278571	0.00795848
Ghir_Scaffold2452G000010	0	0	0.277512	0.0180902
Ghir_D11G001320	AT2G46170	Reticulon family protein	0.272727	0.00149723
Ghir_A13G001050	AT1G32450	nitrate transporter 1.5	0.272727	0.00150304
Ghir_A06G002680	AT1G10020	Protein of unknown function (DUF1005)	0.272727	0.00295928
Ghir_D12G027660	#N/A	#N/A	0.272727	0.0229531
Ghir_A06G003540	#N/A	#N/A	0.272727	0.0603352
Ghir_D07G020420	0	0	0.272173	0.00180059
Ghir_D02G012890	AT1G14290	sphingoid base hydroxylase 2	0.269868	0.0512593
Ghir_A13G018540	#N/A	#N/A	0.269231	0.00270699
Ghir_D11G028210	#N/A	#N/A	0.268293	0.00137391
Ghir_A07G006650	AT1G68090	annexin 5	0.268293	0.0556531
Ghir_A05G037990	#N/A	#N/A	0.268293	0.075282
Ghir_A11G017740	AT5G38710	Methylenetetrahydrofolate reductase family protein	0.266667	0.0230667
Ghir_A06G002280	#N/A	#N/A	0.266667	0.0242458
Ghir_D01G012630	AT1G78300	general regulatory factor 2	0.266667	0.107938
Ghir_A05G019130	AT1G75580	SAUR-like auxin-responsive protein family	0.264151	0.0647577
Ghir_A10G002370	AT3G15670	Late embryogenesis abundant protein (LEA) family protein	0.263158	0.0506475
Ghir_D06G003760	AT1G35830	VQ motif-containing protein	0.261905	0.135651
Ghir_D06G003770	AT1G35830	VQ motif-containing protein	0.25974	0.136399
Ghir_A03G011290	AT1G14290	sphingoid base hydroxylase 2	0.259697	0.055364
Ghir_A04G013320	AT1G49320	unknown seed protein like 1	0.257576	0.0063567
Ghir_A05G012370	AT1G80760	NOD26-like intrinsic protein 6;1	0.25641	0.0137488
Ghir_A12G014530	AT4G23160	cysteine-rich RLK (RECEPTOR-like protein kinase) 8	0.25	0.0011951
Ghir_D11G030220	AT3G07100	Sec23/Sec24 protein transport family protein	0.25	0.0635079
Ghir_D05G020610	AT1G47480	alpha/beta-Hydrolases superfamily protein	0.25	0.107972
Ghir_D11G003310	0	0	0.25	0.108252
Ghir_D05G020000	AT1G75130	cytochrome P450, family 721, subfamily A, polypeptide 1	0.25	0.130917
Ghir_D02G002160	AT3G23730	xyloglucan endotransglucosylase/hydrolase 16	0.25	0.00369467
Ghir_A04G015740	AT5G03490	UDP-Glycosyltransferase superfamily protein	0.25	0.00466723
Ghir_A13G014930	AT5G54570	beta glucosidase 41	0.25	0.00468594
Ghir_Scaffold816G000020	#N/A	#N/A	0.25	0.0227902
Ghir_A02G015830	AT5G64970	Mitochondrial substrate carrier family protein	0.25	0.0244559
Ghir_A09G020260	AT2G45570	cytochrome P450, family 76, subfamily C, polypeptide 2	0.25	0.0405129
Ghir_A11G001410	AT5G53110	RING/U-box superfamily protein	0.25	0.0406076
Ghir_A11G012800	AT4G02940	oxidoreductase, 2OG-Fe(II) oxygenase family protein	0.25	0.0406244
Ghir_D12G024860	#N/A	#N/A	0.25	0.199619
Ghir_D04G014610	AT2G38480	Uncharacterised protein family (UPF0497)	0.25	0.00119993
Ghir_D13G019640	0	0	0.242165	0.157043
Ghir_A06G019420	AT3G56400	WRKY DNA-binding protein 70	0.242009	0.157178
Ghir_A05G041550	AT5G05250	0	0.241135	0.150581
Ghir_Scaffold866G000020	#N/A	#N/A	0.240385	0.0328614
Ghir_D12G012730	#N/A	#N/A	0.24	0.00262701
Ghir_D05G036130	AT4G27190	NB-ARC domain-containing disease resistance protein	0.24	0.0630162
Ghir_A07G000040	AT4G31290	ChaC-like family protein	0.237681	0.00263602
Ghir_A09G026510	#N/A	#N/A	0.233503	0.0154698
Ghir_A13G016720	AT5G17540	HXXXD-type acyl-transferase family protein	0.233209	0.115036
Ghir_A08G006800	AT3G63430	0	0.227451	0.00112486
Ghir_D05G008740	AT2G27830	0	0.227273	0.0198224
Ghir_D10G023690	AT1G14480	Ankyrin repeat family protein	0.227106	0.13857
Ghir_A10G018230	#N/A	#N/A	0.225806	0.032926
Ghir_D09G024340	AT5G49120	Protein of unknown function (DUF581)	0.225806	0.0329945
Ghir_D01G022550	AT3G24255	RNA-directed DNA polymerase (reverse transcriptase)-related family protein	0.222222	0.00783571
Ghir_A11G014850	AT3G25130	0	0.222222	0.00131227
Ghir_D07G025050	AT3G26760	NAD(P)-binding Rossmann-fold superfamily protein	0.222222	0.00306569
Ghir_D10G003650	AT2G31130	0	0.222222	0.00308856
Ghir_A13G012690	AT1G71950	Proteinase inhibitor, propeptide	0.219469	0.0598615
Ghir_A08G002040	AT2G07180	Protein kinase superfamily protein	0.217391	0.00302901
Ghir_Scaffold977G000020	#N/A	#N/A	0.214286	0.00621478
Ghir_D12G000680	AT1G35710	Protein kinase family protein with leucine-rich repeat domain	0.213675	0.00200169
Ghir_A03G022570	AT3G45970	expansin-like A1	0.210526	0.00152892
Ghir_A09G009060	AT1G52280	RAB GTPase homolog G3D	0.206897	0.00199377
Ghir_A13G018930	0	0	0.205666	0.152738
Ghir_A13G015340	AT3G15270	squamosa promoter binding protein-like 5	0.204082	0.0218085
Ghir_A01G000810	AT4G33980	0	0.202899	0.00227342
Ghir_A05G012780	AT3G15630	0	0.202532	0.0012292
Ghir_A11G006630	AT5G13870	xyloglucan endotransglucosylase/hydrolase 5	0.2	0.0418856
Ghir_D10G004540	AT4G18270	translocase 11	0.2	0.00546566
Ghir_D07G004680	AT4G25240	SKU5 similar 1	0.2	0.00546723
Ghir_A02G007010	AT1G21460	Nodulin MtN3 family protein	0.2	0.0410458
Ghir_D11G032630	AT3G05500	Rubber elongation factor protein (REF)	0.195652	0.00186235
Ghir_D11G035650	AT3G52970	cytochrome P450, family 76, subfamily G, polypeptide 1	0.181818	0.0450977
Ghir_D10G002480	AT1G61260	Protein of unknown function (DUF761)	0.175182	0.0273967
Ghir_A03G005530	AT2G29420	glutathione S-transferase tau 7	0.170213	0.00491052
Ghir_D01G024010	AT3G51680	NAD(P)-binding Rossmann-fold superfamily protein	0.166667	0.0703024
Ghir_D02G018050	AT3G02040	senescence-related gene 3	0.166667	0.00878017
Ghir_D06G018850	AT2G39690	Protein of unknown function, DUF547	0.166667	0.00880902
Ghir_D11G033480	AT3G59890	Dihydrodipicolinate reductase, bacterial/plant	0.162162	0.121285
Ghir_D07G012530	#N/A	#N/A	0.15942	0.133136
Ghir_D09G012600	AT2G41810	Protein of unknown function, DUF642	0.153846	0.0672748
Ghir_D12G008150	0	0	0.15	0.00728804
Ghir_A05G006460	AT5G57685	glutamine dumper 3	0.148148	0.00290318
Ghir_D05G030630	AT4G10720	Ankyrin repeat family protein	0.147541	0.120141
Ghir_D06G010340	AT4G32660	Protein kinase superfamily protein	0.147059	0.0113167
Ghir_A11G003320	AT5G40010	AAA-ATPase 1	0.142857	0.00213189
Ghir_D11G003640	#N/A	#N/A	0.142857	0.00217359
Ghir_D11G033470	#N/A	#N/A	0.142857	0.0564563
Ghir_D05G013640	AT3G13750	beta galactosidase 1	0.140127	0.0169659
Ghir_D04G019820	AT1G67980	caffeoyl-CoA 3-O-methyltransferase	0.14	0.0692469
Ghir_A12G005070	0	0	0.1375	0.0543047
Ghir_A11G030090	AT3G13080	multidrug resistance-associated protein 3	0.133333	0.119217
Ghir_D05G008430	0	0	0.128713	0.111343
Ghir_D05G002220	0	0	0.125343	0.116565
Ghir_A12G021110	AT3G47420	phosphate starvation-induced gene 3	0.125	0.00361669
Ghir_D03G013400	AT1G07430	highly ABA-induced PP2C gene 2	0.125	0.00787364
Ghir_D01G012940	AT5G02420	0	0.117647	0.0362921
Ghir_D07G011950	AT3G11600	0	0.117647	0.0205438
Ghir_A09G018370	AT1G73680	alpha dioxygenase	0.114286	0.108966
Ghir_D02G024680	AT1G80160	Lactoylglutathione lyase / glyoxalase I family protein	0.111111	0.0605449
Ghir_A11G035540	AT3G51850	calcium-dependent protein kinase 13	0.111111	0.117471
Ghir_A08G010450	AT1G64380	Integrase-type DNA-binding superfamily protein	0.109467	0.00111544
Ghir_A12G027040	AT3G54040	PAR1 protein	0.10174	0.12696
Ghir_A09G014980	AT2G40210	AGAMOUS-like 48	0.1	0.0508139
Ghir_D12G021980	#N/A	#N/A	0.09375	0.115304
Ghir_D11G011390	AT1G02310	Glycosyl hydrolase superfamily protein	0.0909091	0.00128793
Ghir_D08G013690	AT1G54290	Translation initiation factor SUI1 family protein	0.0826087	0.0619502
Ghir_D07G001870	AT5G20860	Plant invertase/pectin methylesterase inhibitor superfamily	0.08	0.00341595
Ghir_D07G012550	AT1G12430	armadillo repeat kinesin 3	0.0666667	0.118922
Ghir_A08G005260	AT3G25110	fatA acyl-ACP thioesterase	0.0567376	0.0687469
Ghir_D05G020680	AT4G25000	alpha-amylase-like	0.0446429	0.0765648
Ghir_D11G030210	0	0	0.0406654	0.0439753
Ghir_D08G012500	AT1G64380	Integrase-type DNA-binding superfamily protein	0.0342342	0.00654429
Ghir_D06G005400	AT3G12500	basic chitinase	0.0338983	0.0755826
Ghir_D11G032440	#N/A	#N/A	0.0304183	0.111667
Ghir_D05G018490	#N/A	#N/A	0.0263158	0.00103123
