# Supplementary material for: Evidence for thermosensitivity of the cotton (Gossypium hirsutum L.) immature fiber (im) mutant via hypersensitive stomatal activity
Source: PLoS One. 2021 Dec 13;16(12):e0259562. doi: 10.1371/journal.pone.0259562 (PMC8668099; doi:10.1371/journal.pone.0259562)
Supplement: S2 Table — Cotton mitochondria genes were compared with the G. hirsutum mitochondrial genomes (JX065074). (XLSX) [file pone.0259562.s006.xlsx]

## Sheet: Sheet1
S2 Table. List of im mitochondria genes showing more than 2-fold reduction as compared with TM-1 mitochondria genes when the NIL leaves were incubated at 35oC air temperature for 3 days.
#CHR	GENE_GhHAU
Gh_mtDNA	mtDNA_ccmB
Gh_mtDNA	mtDNA_GhM_t09
Gh_mtDNA	mtDNA_GhM_t08
Gh_mtDNA	mtDNA_GhM_t13
Gh_mtDNA	mtDNA_rpl2
Gh_mtDNA	mtDNA_rps12
Gh_mtDNA	mtDNA_atp8
Gh_mtDNA	mtDNA_GhM_t15
Gh_mtDNA	mtDNA_GhM_t10
Gh_mtDNA	mtDNA_GhM_t11
Gh_mtDNA	mtDNA_GhM_t12
Gh_mtDNA	mtDNA_GhM_t14
Gh_mtDNA	mtDNA_GhM_t07
Gh_mtDNA	mtDNA_nad3
Gh_mtDNA	mtDNA_rpl10
Gh_mtDNA	mtDNA_rpl5
Gh_mtDNA	mtDNA_rpl16
Gh_mtDNA	mtDNA_matR
Gh_mtDNA	mtDNA_nad9
