# Supplementary material for: Evidence for thermosensitivity of the cotton (Gossypium hirsutum L.) immature fiber (im) mutant via hypersensitive stomatal activity
Source: PLoS One. 2021 Dec 13;16(12):e0259562. doi: 10.1371/journal.pone.0259562 (PMC8668099; doi:10.1371/journal.pone.0259562)
Supplement: S3 Table — Cotton chloroplast genes were compared with G. hirsutum plastid genomes (DQ345959). (XLSX) [file pone.0259562.s007.xlsx]

## Sheet: Sheet1
S3 Table. List of im chloroplast genes showing more than 2-fold reduction as compared with TM-1 chloroplast genes when the NIL leaves were incubated at 35oC air temperature for 3 days.
Chloroplast DNA	GENE_GhHAU
Gh_cpDNA	cpDNA_GolaCr008
Gh_cpDNA	cpDNA_trnQ-UUG
Gh_cpDNA	cpDNA_psaB
Gh_cpDNA	cpDNA_GolaCr001
Gh_cpDNA	cpDNA_trnC-GCA
Gh_cpDNA	cpDNA_trnG-GCC
Gh_cpDNA	cpDNA_trnT-GGU
Gh_cpDNA	cpDNA_rps14
Gh_cpDNA	cpDNA_rps4
Gh_cpDNA	cpDNA_trnfM-CAU
Gh_cpDNA	cpDNA_trnE-UUC
Gh_cpDNA	cpDNA_trnF-GAA
Gh_cpDNA	cpDNA_psaI
Gh_cpDNA	cpDNA_psbF
Gh_cpDNA	cpDNA_trnS-GGA
Gh_cpDNA	cpDNA_psbJ
Gh_cpDNA	cpDNA_trnM-CAU
Gh_cpDNA	cpDNA_psbL
Gh_cpDNA	cpDNA_trnD-GUC
Gh_cpDNA	cpDNA_ycf4
Gh_cpDNA	cpDNA_petG
Gh_cpDNA	cpDNA_psaA
