# Supplementary material for: Evidence for thermosensitivity of the cotton (Gossypium hirsutum L.) immature fiber (im) mutant via hypersensitive stomatal activity
Source: PLoS One. 2021 Dec 13;16(12):e0259562. doi: 10.1371/journal.pone.0259562 (PMC8668099; doi:10.1371/journal.pone.0259562)
Supplement: S4 Table — The sequences of the cotton DEGs were compared with Arabidopsis sequences (TAIR 10) and annotated based on the functions of the Arabidopsis genes that were the best hit by BLAST search. (XLSX) [file pone.0259562.s008.xlsx]

## Sheet: Sheet1
S4 Table. Differentially expressed genes in both leaf and fiber of im plants over those of TM-1 plants.
GENE_GhHAU	Description	im leaf /TM-1 leaf	Adjusted P value
Ghir_A11G035020	PHE ammonia lyase 1	41.5	0.0844754
Ghir_D01G023200	0	10	0.0813703
Ghir_D11G007180	0	10	0.0242528
Ghir_A13G003320	0	10	0.0119737
Ghir_D13G016510	0	10	0.0305022
Ghir_D08G017640	HSP20-like chaperones superfamily protein	5	0.0349041
Ghir_A11G016430	Leucine-rich repeat transmembrane protein kinase	5	0.00533575
Ghir_D10G004420	light-harvesting chlorophyll-protein complex II subunit B1	4.04784	0.0174764
Ghir_D12G001310	xylem cysteine peptidase 1	4	0.0105799
Ghir_A12G021090	mitochondrion-localized small heat shock protein 23.6	3.92857	0.0456692
Ghir_D05G015830	Heavy metal transport/detoxification superfamily protein	3.83333	0.00411616
Ghir_D10G004410	starch synthase 4	3.77706	0.0420581
Ghir_A11G028440	Mog1/PsbP/DUF1795-like photosystem II reaction center PsbP family protein	3.47619	0.00519861
Ghir_A02G013980	origin recognition complex subunit 3	3.4	0.00622809
Ghir_D11G009880	RING/U-box superfamily protein	3.33333	0.122693
Ghir_D08G026250	ATP binding microtubule motor family protein	3.14286	0.0141118
Ghir_D06G022340	Protein of unknown function, DUF584	3.14286	0.0127854
Ghir_A10G016790	binding	3	0.0526134
Ghir_D11G009800	Pectin lyase-like superfamily protein	3	0.100898
Ghir_D08G021220	Leucine-rich repeat protein kinase family protein	3	0.18158
Ghir_D11G024570	P-loop containing nucleoside triphosphate hydrolases superfamily protein	3	0.0165873
Ghir_A12G022630	Chlorophyll A-B binding family protein	3	0.0703893
Ghir_A01G001600	basic helix-loop-helix (bHLH) DNA-binding superfamily protein	3	0.0392719
Ghir_A05G005830	Exostosin family protein	3	0.0123393
Ghir_D05G020120	Nucleotide-diphospho-sugar transferases superfamily protein	2.86667	0.00923494
Ghir_A10G003710	Minichromosome maintenance (MCM2/3/5) family protein	2.77778	0.134334
Ghir_D04G007320	Plant protein of unknown function (DUF828)	2.76923	0.172571
Ghir_A04G005980	NAD(P)-binding Rossmann-fold superfamily protein	2.76136	0.150662
Ghir_A11G010580	Tetratricopeptide repeat (TPR)-like superfamily protein	2.73333	0.0178514
Ghir_D13G021260	ELF4-like 4	2.57143	0.00173534
Ghir_A05G037090	phosphoenolpyruvate (pep)/phosphate translocator 2	2.5625	0.0207344
Ghir_A10G015570	Glycosyl hydrolase superfamily protein	2.5034	0.0115119
Ghir_A12G013130	Polynucleotidyl transferase, ribonuclease H-like superfamily protein	2.5	0.115805
Ghir_D05G020020	J-domain protein required for chloroplast accumulation response 1	2.5	0.00539327
Ghir_D09G015500	ROP interactive partner 3	2.33333	0.0143225
Ghir_D07G015170	Fatty acid/sphingolipid desaturase	2.29231	0.0343263
Ghir_D05G006580	histidine kinase 5	2.25	0.0779941
Ghir_A03G014620	beta-ketoacyl reductase 2	2.2	0.00348081
Ghir_A13G002410	glutaredoxin-related	2.16667	0.0703024
Ghir_A12G007930	Protein of unknown function (DUF1230)	2.16541	0.0239903
Ghir_A05G028400	expansin A8	2.13658	0.00362854
Ghir_D05G015060	Transketolase family protein	2.10256	0.150331
Ghir_D05G015490	trehalose-6-phosphate synthase	2.1	0.00919728
Ghir_D11G001970	Heat shock protein 70 (Hsp 70) family protein	2.06439	0.00302371
Ghir_A10G021670	3-ketoacyl-CoA synthase 19	2.02377	0.00163313
Ghir_D13G016750	glutathione S-transferase TAU 19	2.00734	0.00344824
Ghir_A02G012020	UDP-sugar pyrophosphorylase	2	0.0641475
Ghir_D06G005570	heptahelical transmembrane protein1	2	0.0964939
Ghir_A12G016320	EF hand calcium-binding protein family	2	0.0646776
Ghir_A05G040170	Auxin-responsive GH3 family protein	2	0.0578032
Ghir_D11G018130	Regulator of Vps4 activity in the MVB pathway protein	2	0.123628
Ghir_D01G022790	histone H2A 12	2	0.12881
Ghir_A12G012680	pyrophosphorylase 1	2	0.115156
Ghir_D03G013790	actin-11	2	0.085399
Ghir_D02G022120	Protein of unknown function (DUF1685)	2	0.15537
Ghir_A11G020500	ralf-like 34	2	0.0282355
Ghir_A03G010930	polygalacturonase 2	2	0.102201
Ghir_D07G010060	Oxidoreductase, zinc-binding dehydrogenase family protein	2	0.0121409
Ghir_D13G013220	myb domain protein 6	0.50495	0.00189724
Ghir_D01G005430	ethylene responsive element binding factor 4	0.503817	0.190233
Ghir_A12G020050	SNF1-related protein kinase regulatory subunit gamma 1	0.502018	0.0123688
Ghir_A10G008850	Peroxidase superfamily protein	0.5	0.00162173
Ghir_D05G009640	UDP-XYL synthase 6	0.5	0.171746
Ghir_D09G015430	Peroxidase superfamily protein	0.5	0.199619
Ghir_D09G016360	Protein phosphatase 2C family protein	0.5	0.00388611
Ghir_D05G001350	Endomembrane protein 70 protein family	0.5	0.184756
Ghir_D05G019410	cytokinin oxidase 5	0.5	0.0131617
Ghir_D09G007200	phragmoplast orienting kinesin 1	0.5	0.199619
Ghir_D06G010340	Protein kinase superfamily protein	0.5	0.0113167
Ghir_A06G010950	Endomembrane protein 70 protein family	0.5	0.078696
Ghir_D11G005700	Protein kinase superfamily protein	0.5	0.186877
Ghir_A13G016720	HXXXD-type acyl-transferase family protein	0.5	0.115036
Ghir_D05G021820	Protein of unknown function (DUF1005)	0.5	0.0872786
Ghir_D08G021770	Major facilitator superfamily protein	0.5	0.00174573
Ghir_D02G004470	P-loop containing nucleoside triphosphate hydrolases superfamily protein	0.5	0.0853029
Ghir_A09G022610	Protein kinase superfamily protein	0.5	0.0013137
Ghir_D07G024580	Galactose oxidase/kelch repeat superfamily protein	0.5	0.0231301
Ghir_A10G023720	ortholog of sugar beet HS1 PRO-1 2	0.5	0.0922118
Ghir_D05G022830	transferases, transferring glycosyl groups	0.5	0.0388723
Ghir_D13G020940	dicer-like 3	0.5	0.091543
Ghir_A11G007400	Protein kinase superfamily protein	0.5	0.00105145
Ghir_D02G000170	SIT4 phosphatase-associated family protein	0.5	0.199619
Ghir_D10G018270	senescence-associated gene 21	0.499452	0.0323239
Ghir_A12G026300	pectin methylesterase PCR fragment F	0.496	0.162155
Ghir_D08G001280	Dof-type zinc finger DNA-binding family protein	0.488372	0.0450894
Ghir_D02G000730	UDP-glucosyltransferase 74F2	0.488281	0.0060271
Ghir_D01G010680	Chaperone DnaJ-domain superfamily protein	0.486869	0.0703808
Ghir_A05G018440	Protein of unknown function (DUF630 and DUF632)	0.485714	0.00366073
Ghir_A08G006340	Protein of unknown function (DUF630 and DUF632)	0.485714	0.0083676
Ghir_A02G003630	S-adenosyl-L-methionine-dependent methyltransferases superfamily protein	0.485294	0.142582
Ghir_A09G000010	S-adenosyl-L-methionine-dependent methyltransferases superfamily protein	0.485294	0.0718286
Ghir_A05G033550	thioredoxin 2	0.481366	0.127348
Ghir_D07G015550	Homeobox-leucine zipper family protein / lipid-binding START domain-containing protein	0.480978	0.00103804
Ghir_D05G034520	NB-ARC domain-containing disease resistance protein	0.478261	0.160272
Ghir_A06G018230	LOB domain-containing protein 11	0.477273	0.199619
Ghir_D11G001470	CCT motif family protein	0.476978	0.0102034
Ghir_D05G020770	abscisic acid responsive elements-binding factor 2	0.476684	0.0620957
Ghir_D06G016500	Late embryogenesis abundant (LEA) hydroxyproline-rich glycoprotein family	0.470588	0.113077
Ghir_D01G018740	BRI1 suppressor 1 (BSU1)-like 1	0.468208	0.00109831
Ghir_A10G002780	SGNH hydrolase-type esterase superfamily protein	0.466667	0.114255
Ghir_D05G016970	sugar transporter 1	0.466667	0.0207357
Ghir_A09G025200	Protein of unknown function (DUF581)	0.462536	0.00442734
Ghir_A11G001400	WRKY family transcription factor	0.458333	0.0345213
Ghir_A01G022450	NAD(P)-binding Rossmann-fold superfamily protein	0.454545	0.103493
Ghir_A09G014510	NAD(P)-binding Rossmann-fold superfamily protein	0.454545	0.00205829
Ghir_D07G025050	NAD(P)-binding Rossmann-fold superfamily protein	0.454545	0.00306569
Ghir_A05G035960	HAD superfamily, subfamily IIIB acid phosphatase	0.453488	0.072489
Ghir_D09G020530	Pectin lyase-like superfamily protein	0.448276	0.154848
Ghir_A09G016160	glyoxal oxidase-related protein	0.448148	0.00333145
Ghir_A11G029920	phytochrome interacting factor 3	0.447368	0.0728037
Ghir_D11G007620	NAC domain containing protein 100	0.445378	0.112265
Ghir_A06G006760	basic helix-loop-helix (bHLH) DNA-binding superfamily protein	0.444444	0.024896
Ghir_D06G002820	Zinc finger (C3HC4-type RING finger) family protein	0.444444	0.175568
Ghir_A05G012590	adenine phosphoribosyltransferase 5	0.443038	0.00836333
Ghir_D06G000090	Pathogenesis-related thaumatin superfamily protein	0.44	0.0091214
Ghir_A09G016970	Bifunctional inhibitor/lipid-transfer protein/seed storage 2S albumin superfamily protein	0.435897	0.183642
Ghir_D01G017120	0	0.434783	0.0153739
Ghir_A12G006980	0	0.434783	0.00173188
Ghir_D08G006910	0	0.434783	0.00699145
Ghir_D10G003650	0	0.434783	0.00308856
Ghir_D05G008740	0	0.434783	0.0198224
Ghir_D04G006050	0	0.434783	0.00566287
Ghir_A02G005130	0	0.434783	0.106262
Ghir_D05G036280	0	0.434783	0.024814
Ghir_A03G015920	0	0.434783	0.010498
Ghir_D02G015310	0	0.434783	0.00823314
Ghir_A06G008480	0	0.434783	0.136758
Ghir_D08G001710	0	0.434783	0.00665839
Ghir_D02G024550	Cysteine/Histidine-rich C1 domain family protein	0.432432	0.00615184
Ghir_D01G024110	sulfate transporter 91	0.430948	0.00525696
Ghir_A09G015690	TEOSINTE BRANCHED 1, cycloidea, PCF (TCP)-domain family protein 20	0.428571	0.00532669
Ghir_D02G019300	xyloglucan endotransglucosylase/hydrolase 9	0.42807	0.0689598
Ghir_A05G024150	HSP40/DnaJ peptide-binding protein	0.416667	0.0196334
Ghir_D05G006750	H(+)-ATPase 5	0.411765	0.00348418
Ghir_A07G000960	oxidative stress 3	0.410341	0.00691512
Ghir_A11G004310	DNA binding;ATP binding	0.407407	0.0264136
Ghir_A09G012420	serine carboxypeptidase-like 45	0.403048	0.00273654
Ghir_D02G009470	Protein of unknown function, DUF617	0.4	0.00169502
Ghir_D05G022870	EXORDIUM like 2	0.4	0.0552291
Ghir_A11G004030	Protein of unknown function, DUF617	0.4	0.00449392
Ghir_D03G001440	FAD/NAD(P)-binding oxidoreductase family protein	0.4	0.0112374
Ghir_A05G013620	phytochrome-associated protein 1	0.393443	0.00178505
Ghir_D13G021690	2-oxoglutarate (2OG) and Fe(II)-dependent oxygenase superfamily protein	0.375246	0.0430514
Ghir_A11G035580	Carbohydrate-binding-like fold	0.375	0.00872315
Ghir_D10G022050	cytochrome P450, family 71, subfamily A, polypeptide 22	0.375	0.199619
Ghir_D06G009360	Protein of unknown function (DUF3511)	0.37037	0.0669434
Ghir_A05G021940	amino acid permease 6	0.368116	0.00600272
Ghir_A13G022330	glutamine dumper 3	0.366864	0.0231675
Ghir_D05G010020	nitrate excretion transporter1	0.363636	0.156331
Ghir_A06G000790	dihydroflavonol 4-reductase	0.355932	0.060089
Ghir_D11G000010	HEAT repeat ;WD domain, G-beta repeat protein protein	0.352941	0.00113009
Ghir_A05G018480	Putative lysine decarboxylase family protein	0.347826	0.0360077
Ghir_A11G035320	Haloacid dehalogenase-like hydrolase (HAD) superfamily protein	0.343284	0.00572073
Ghir_A03G010170	C2H2-like zinc finger protein	0.333333	0.0375372
Ghir_D12G001840	4-hydroxy-3-methylbut-2-enyl diphosphate reductase	0.333333	0.00126429
Ghir_D08G007340	Protein of unknown function (DUF3049)	0.333333	0.0121419
Ghir_A06G013890	TARGET OF MONOPTEROS 6	0.333333	0.0119757
Ghir_D06G002770	LRR and NB-ARC domains-containing disease resistance protein	0.333333	0.031681
Ghir_A10G000650	STRUBBELIG-receptor family 8	0.333333	0.031618
Ghir_A07G014520	Eukaryotic aspartyl protease family protein	0.327586	0.125928
Ghir_A08G017820	Eukaryotic aspartyl protease family protein	0.327586	0.0643181
Ghir_D10G023020	nuclear factor Y, subunit B8	0.307692	0.0497513
Ghir_D11G006540	xyloglucan endotransglucosylase/hydrolase 5	0.304348	0.0267309
Ghir_A12G027990	Calmodulin binding protein-like	0.296296	0.151692
Ghir_A07G001390	homolog of CFIM-25	0.29	0.0360961
Ghir_A11G017740	Methylenetetrahydrofolate reductase family protein	0.266667	0.0230667
Ghir_D05G020610	alpha/beta-Hydrolases superfamily protein	0.25	0.107972
Ghir_A11G012800	oxidoreductase, 2OG-Fe(II) oxygenase family protein	0.25	0.0406244
Ghir_D02G002160	xyloglucan endotransglucosylase/hydrolase 16	0.25	0.00369467
Ghir_D08G026380	Ankyrin repeat family protein	0.227106	0.0477997
Ghir_A09G018370	alpha dioxygenase	0.114286	0.108966
Ghir_D07G001870	Plant invertase/pectin methylesterase inhibitor superfamily	0.08	0.00341595
Ghir_D05G020680	alpha-amylase-like	0.0446429	0.0765648
Ghir_D06G005400	basic chitinase	0.0338983	0.0755826
